# Supplementary material for: Ndel1 disfavors dynein–dynactin–adaptor complex formation in two distinct ways
Source: J Biol Chem. 2023 Apr 21;299(6):104735. doi: 10.1016/j.jbc.2023.104735 (PMC10248797; doi:10.1016/j.jbc.2023.104735)
Supplement: Supporting information [file mmc5.xlsx]

## Sheet: Figure 1C
	% dynein HC depleted								% dynein HC depleted						% dynein HC depleted					% dynein HC depleted
[FL-Ndel1] nM	replicate 1	replicate 2	replicate 3	replicate 4	replicate 5	replicate 6		[NT-Ndel1] nM	replicate 1	replicate 2	replicate 3	replicate 4		[Ndel1-delta CTCC] nM	replicate 1	replicate 2	replicate 3		[FL-Ndel1- E48A] nM	replicate 1	replicate 2	replicate 3
0	0	0	0	0	0	0		0	0	0	0	0		0	0	0	0		0	0	0	0
15	25.6609	28.9	16.9809	11.1116	44.0095	24.7473		15	15.2326	13.0871	4.82824	10.1691		15	8.15516	20.3231	22.9049		15	0.208997	10.7509	10.6477
30	38.198	42.5619	35.1387	22.8964	49.3787	59.364		30	15.1604	27.5077	11.3227	24.0468		30	19.9601	31.7992	45.2896		30	2.41342	8.78371	14.6255
60	65.4432	72.3478	66.6818	47.1075	64.0354	74.4704		60	24.9413	49.9971	39.6073	28.5267		60	25.5534	44.7119	47.9756		60	11.4307	14.0857	12.6204
90	85.7224	88.2492	79.5832	65.2391	81.1957	84.3955		90	53.2083	56.8829	51.6246	41.3991		90	57.3546	67.9622	84.8204		90	14.1871	3.66181	13.9108
120	88.3656	89.8787	86.318	71.3955	86.2668	88.3459		120	72.4016	73.956	64.5758	62.5802		120	65.6015	71.4559	89.7713		120	13.0422	2.49685	11.9163
300	94.2722	94.1395	92.8461	92.2351	92.4046	92.375		300	92.3611	93.0479	91.0554	87.5896		300	86.1021	90.6311	96.5626		300	15.3474	5.08333	7.97395
600	96.5793	97.2891	94.6914	95.0805	94.6821	94.7365		600	95.877	97.7319	95.7135	91.2306		600	93.5517	94.5213	98.0482		600	9.31274	0.888753	14.7443

## Sheet: Figure 1D-F
	replicate 1; replicate 2; replicate 3
	Velocity				Run Length				Normalized Landing Rate
	DDB	300 nM FL Ndel1	300 nM E48A		DDB	300 nM FL Ndel1	300 nM E48A		DDB	300 nM FL Ndel1	300 nM E48A
	1.35439	0.188923	0.234453		4.13098	4.04558	4.03757		0.951855	0.825209	1.7009
	0.947233	0.10676	0.928393		3.56767	3.5752	8.82607		0.984417	0.372601	1.38631
	0.102573	0.0601833	0.985437		1.78383	0.564572	10.6102		1.44538	0.403258	2.22496
	1.2492	0.247537	0.413433		6.94741	1.7876	4.60088		1.06955	0.423555	1.32739
	0.729003	0.98439	0.18683		3.66155	7.43269	1.87788		0.548793	0.845969	1.68224
	1.01841	0.859837	0.91531		6.75964	4.32786	4.13145
	1.40881	0.47571	0.219277		3.28601	2.82255	3.38021		0.840015	0.085855	0.914662
	1.39573	0.10676	1.14819		3.00435	1.88165	7.41778		0.836938	0.183125	0.842301
	0.85565	0.136067	0.238117		7.98015	1.88165	4.22534		0.963827	0.124973	0.933273
	0.94671	0.147057	0.27632		7.98015	0.846701	3.56798		1.19431	0.060172	0.834138
	0.8635	0.88234	0.663063		3.09824	4.12408	3.56798		1.16491	0.057943	1.02739
	0.435937	0.05966	0.3454		0.93886	1.97585	3.09855
	1.77933	0.163803	1.02312		1.59606	1.41127	4.03757		1.20191	0.340727	0.48914
	1.67467	0.149673	0.448497		1.50218	0.564572	4.507		1.63326	0.110291	0.359004
	0.35796	1.04667	1.1618		1.22052	1.50532	8.54441		0.582424	0.20088	0.599886
	0.290973	0.08949	0.889667		1.40829	0.564572	4.78866		0.947373	0.154754	0.337164
	0.349063	0.35796	0.847277		0.751088	1.22303	3.19244		0.635036	0.278849	0.234588
	0.749413	0.785	0.128217		5.91466	1.69356	7.98109
	0.07536	1.57	0.117227		1.68995	1.41127	4.60088
	0.98439	1.10999	0.366333		7.41684	6.58144	1.97176
	0.772963	0.1413	0.73633		15.397	3.47881	3.56798
	0.837333	1.39939	0.994333		2.25326	8.08566	5.35197
	0.0664633	0.132403	0.7065		5.91466	1.97443	5.07031
	0.468383	0.09106	0.77244		7.22907	1.50437	5.82156
	0.654167	0.119843	0.47571		3.28601	1.03416	1.87788
	0.435937	0.175317	0.866117		1.40829	2.71108	4.507
	0.66097	0.0811167	0.102573		3.08285	4.60701	0.939017
	0.732667	0.0884433	1.1775		1.3144	1.31629	4.22534
	0.228697	0.27004	0.178457		0.657202	1.50437	1.40845
	0.431227	1.83167	0.209333		1.3144	1.31629	2.06565
	0.150197	0.139207	0.330747		2.15938	1.50343	2.25342
	1.39573	0.195203	0.60602		1.50218	2.06722	2.06565
	0.721677	1.01841	0.15543		3.75685	6.76529	1.78399
	0.611253	0.837857	0.585087		40.5743	4.9645	3.56798
	0.73947	0.216137	0.0669867		16.7181	9.39614	1.31456
	0.12246	0.345923	0.0334933		9.29833	7.89286	2.34731
	0.46315	1.4826	0.104143		2.16016	1.59732	3.28632
	0.103097		0.669867		1.40876		3.00467
	1.04614	0.13502	0.349063		31.9181	0.751716	2.44135
	0.739993	0.154383	0.02826		3.85074	3.5796	2.15953
	0.845183	1.32351	0.388313		5.91717	4.0506	6.1971
	0.721153	0.420237	0.108853		4.79007	5.3694	0.939017
	0.09263	1.11051	0.0429133		3.56908	2.9987	0.751088
	0.454253	0.05024	0.104143		1.95701	1.7898	2.53524
	0.0434367	0.02512	0.248583		3.00545	0.8478	1.78399
	0.994333	0.0528567	0.157		5.35354	0.8478	1.12679
	0.302487	1.11051	0.137113		8.35899	16.3293	1.50233
	0.54636	0.145487	0.0842567		4.41437	1.87694	1.87788
	1.12569	0.0952467	1.11627		30.7125	1.87694	3.00467
	0.523333	0.98282	0.632187		9.39221	7.22608	2.72301
	1.06603	1.08382	0.0481467		5.16577	2.7216	1.22067
	0.0994333	0.433843	0.334933		1.5028	3.19071	1.50233
	0.138683	0.15072	1.13406		1.22099	4.78615	3.66187
	0.811167	0.07536	1.80812		15.8729	7.60147	3.56798
	0.391453	0.118797	0.0952467		8.35899	0.938389	1.6901
	1.05661	0.19782	0.101527		9.8618	6.66308	1.22067
	0.363193	0.10362	0.172177		2.34809	1.59543	2.34731
	0.87292	0.104667	0.0915833		19.8961	0.938389	1.6901
	0.356913	0.614393	1.04667		7.04412	2.53382	1.6901
	0.194157	0.0559967	0.837333		1.22099	1.97082	2.25342
	0.4396	1.2335	0.56677		1.97239	3.09698	1.22067
	0.578283	0.47571	0.66097		5.91702	2.81532	2.25342
	0.8949	0.785	0.0539033		4.97784	1.97082	0.845131
	0.16485	0.915833	1.79451		3.19338	1.31378	2.25342
	0.11147	0.336503	0.130833		1.59669	1.68916	0.563316
	0.45687		0.95927		15.4972		2.06565
	0.261667		0.16328		1.40876		0.939017
	0.129263		0.115133		5.44743		0.845131
	0.0340167		0.261667		2.44198		1.12679
	0.170607		0.837333		1.31488		1.50233
	0.261667		0.0748367		0.939174		0.939017
	0.495597		2.09333		1.69058		1.50233
	0.930487		0.221893		1.5028		0.563316
	0.892807		0.2512		2.72379		1.12679
	1.10476				1.78446
	0.523333				1.22099
	0.3925				1.40876
	0.201483				0.939174
	0.314				1.40876
	1.19843	1.10476	0.89333		21.5228	1.78399	9.28922
	0.639513	0.785	0.0669867		7.23691	4.78866	1.126
	1.52028	0.95299	0.425993		5.73317	4.78866	3.28413
	1.12674	0.124553	0.286263		5.0598	0.939017	2.72112
	0.110423	1.21309	0.31557		2.91361	18.4973	3.28413
	0.553163	0.209333	1.23036		3.47755	0.939017	16.3266
	0.22451	0.0900133	0.896993		5.35715	0.939017	10.1337
	0.47257	0.118797	0.751507		21.8048	0.939017	5.25448
	0.987007	0.149673	0.0559967		6.20307	1.12679	2.62724
	0.385173	0.594507	1.00532		7.61293	6.2968	6.56809
	0.265853	0.12403	0.843613		3.00749	4.8871	12.558
	0.495073	0.109377	0.70179		3.28946	4.32315	2.89335
	0.219277	0.0915833	1.0922		3.66548	6.67281	9.00772
	0.173223	0.06437	0.276843		11.8424	1.22177	1.68901
	0.969213	0.197297	0.4553		4.69932	1.8796	11.2597
	0.157	0.161187	0.200437		1.12789	0.751873	1.68901
	0.975493	0.06123	0.577237		3.85341	2.63148	3.00263
	0.0774533	0.35796	0.67353		2.34966	1.22177	10.0246
	0.329177	0.11147	0.32185		2.06769	1.50547	5.70836
	0.140253	0.0931533	1.22512		1.78572	0.752658	5.05147
	0.90903	0.11775	0.688707		6.20307	2.7285	4.69147
	0.0711733	0.10833	0.323943		2.16173	0.564572	9.75834
	1.43289	1.21204	0.864547		4.41735	4.13993	3.56563
	0.0575667	0.09891	0.66254		1.31582	0.658615	27.68
	0.33284	0.162757	0.278413		1.97365	1.3155	11.072
	0.362147	0.479897	1.21413		1.69183	2.06706	23.7238
	0.56049	1.18954	1.3727		1.40986	4.69791	15.013
	0.494027	0.435937	0.864547		1.59779	0.939645	3.56563
	0.765113	0.0685567	0.409247		1.78572	1.50343	8.06949
	0.1884	0.0575667	0.70336		0.845916	1.59747	5.80209
	0.856173	0.130833	0.446927		1.69183	0.375858	3.84713
	0.21666	1.884	0.105713		1.12789	1.69136	1.87662
	0.689753	1.15133	0.242303		2.72568	2.06643	1.78273
	0.845183	0.61544	0.628		1.97365	1.87866	1.68901
	0.673007	0.280507	0.50083		1.69183	1.40892	2.06424
	0.127693	0.0402967	1.0901		1.03384	2.44229	2.34574
	0.0654167	0.249107	0.30772		2.06769	1.87615	0.938232
	0.966073	0.622243	0.635327		2.25562	10.0376	1.59512
	0.765113	0.2669	0.915833		1.78572	2.34527	1.97051
	0.97183	0.160663	1.04667		1.22177	4.40903	2.43962
	1.27118	0.169037	0.274227		1.59779	0.938075	1.03212
	0.586133	0.30929	0.0942		2.63163	1.21958	0.844503
	0.719583	0.484607	0.109377		6.19993	2.34527	0.844503
	1.21518	0.118797	0.40977		18.9753	0.469116	1.68901
	0.71749	0.17427	0.330747		21.5117	1.40719	1.126
	0.140777	0.258003	1.16285		1.69089	1.01658	1.87662
	0.655213	0.157	0.523333		13.0572	1.12569	0.844503
	0.3925	0.305103	0.431227		7.04522	1.3133	1.31362
	0.0821633	0.0654167	0.40035		1.87882	1.68916	1.21973
	0.387267	0.136067	0.55264		6.95133	2.34605	1.78273
	0.697603	0.125077	0.523333		6.76356	1.50155	2.43962
	0.39564	0.12246	0.24178		6.3877	1.03228	1.126
	0.288357	0.420237	1.12046		2.53633	4.59837	2.61185
	0.658353	0.113563	0.3611		3.66359	2.15844	1.87662
	1.24292	0.457917	0.44588		21.4176	9.85348	2.15812
	1.45382	0.685043	1.28478		4.69681	8.35209	2.53335
	0.118273	0.369997	0.785		2.63022	2.72144	1.68901
	0.113563	0.880247	0.755693		1.69089	3.47221	1.21973
	0.0633233	0.196773	0.104667		0.751559	1.59528	0.375387
	1.29944	0.40663	0.738947		6.7634	1.03228	2.25201
	0.0853033	0.76145	0.713827		2.25452	1.50155	1.40751
	0.670913	0.785	0.872397		4.69681	1.68916	1.40751
	0.26062	0.14444	1.25862		3.08442	0.750774	1.57973
	0.658353	0.37366	0.925777		3.66359	0.938389	2.15812
	0.911123	0.161187	0.628		18.3178	0.750774	1.68901
	1.36852	0.3768	0.13502		9.58155	1.68916	0.750617
	0.59817	0.314			2.25452	1.40766
	0.847277				3.19385
	1.37637	0.134497			6.66952	0.750774
	0.3454	1.08696			3.28774	2.53382
	0.286263				3.28774
	0.140253				1.03337
	0.168513				2.06659
	0.765113				10.7088
	0.474663				3.66359
	0.0942				1.03337
	0.42704				2.91204
	0.166943				1.40908
	0.785				3.66359
	0.732667				3.28774
	0.404013				14.936
	0.0873967				1.12726
	0.71906				3.74209
	0.152813				0.657516
	0.17427				1.40908
	0.134497				0.845445
	0.542173				2.23913
	0.58247				2.61483
	0.231313				1.78478
	0.11304				0.751559
	0.473617				1.78478
	0.756217				2.34841
	0.239163				1.50296
	0.903797				1.78478
	0.70807				2.16063
	1.45382				2.34841
	0.108853				0.469744
	0.837333				1.50296
	0.504493				2.53633
	0.77244				2.91204
	0.495597				1.69089
	0.38151				3.28774
	0.242827				1.22115
	0.39878				1.50296
	0.230267				1.03337
	0.355343				1.78478
	0.236547				1.31519
	0.08949				1.22115
	0.203577				1.31519
	0.273703				1.76939
	1.10109	0.09263	0.61858		6.94992	4.0236	2.43884
	0.930487	0.490887	0.585087		1.50265	2.81784	1.78226
	1.12726	0.0528567	0.896993		2.62975	3.38147	2.25122
	1.34549	0.234453	0.484607		1.69058	2.81784	2.34495
	0.137113	0.06123	0.917927		7.32546	1.97255	9.38012
	0.828437	0.02512	0.347493		1.78446	3.85105	35.363
	0.559443	1.34549	1.1215		2.91141	1.69073	2.81407
	0.97183	0.261667	0.101003		12.2093	0.845288	11.9127
	0.988577	0.40349	0.201483		3.19322	3.47504	0.938075
	1.22094	1.24135	0.10362		3.94447	2.89241	3.47064
	1.01945	0.523333	0.126123		10.6126	1.68838	0.656574
	0.562583	0.856173	1.04667		5.35323	1.68838	1.68838
	0.25905	0.17584	0.55578		4.32017	20.2607	1.59465
	1.16285	0.23236	1.67467		1.87835	9.28608	1.50076
	0.651027	0.4082	0.769823		15.3084	4.31483	2.34746
	0.379417	0.0774533	0.832623		11.364	1.68838	9.85913
	0.06437	0.163803	0.377323		8.82827	5.26421	2.91078
	0.327083	1.04667	0.755693		2.34794	1.31597	2.44135
	0.06594	0.848323	0.942		1.40876	4.41908	1.6901
	0.115133	0.47414	0.659923		0.845288	15.3257	2.72301
	0.393547	0.383603	1.0116		23.2914	4.13695	5.44602
	0.18683	0.21823	0.773487		6.94992	0.940273	15.9623
	0.30772	0.08321	0.7065		9.39174	1.9782	2.53524
	0.114087	0.0465767	1.42033		2.72364	2.355	3.56798
	0.0795467	0.459487	0.130833		1.87835	2.1509	0.845131
	0.0293067	1.256	0.126123		1.78446	5.63442	0.657202
	0.349063	0.0779767	0.719583		1.31488	3.85011	5.16577
	0.85408	0.212997	1.07597		2.90764	1.0329	3.47519
	0.321327	0.847277	0.685567		13.4128	3.19275	7.13816
	0.8635	0.16642	0.640037		3.09525	3.19275	29.3978
	0.682427	0.0952467	1.2089		2.81391	1.12695	12.5856
	1.25914	0.55421	0.658353		14.4445	1.69026	3.66297
	1.57	0.904843	1.01579		2.53241	1.29933	3.09949
	0.225557	0.08635	0.90275		2.06345	3.17721	8.26526
	0.60916	0.548453	1.27275		7.97262	4.13161	8.45304
	0.240733	0.382033	0.0936767		2.15734	8.63877	1.40892
	0.72377	0.06594	0.12874		13.8818	1.12695	1.31488
	0.110423	0.0444833	0.0617533		5.34632	0.563473	0.938389
	0.36267	0.0680333	0.287833		22.6047	6.65225	1.03228
	0.35325	0.0774533	0.88548		7.59739	1.21942	6.19365
	1.17488	0.0460533	0.84309		11.1616	2.25436	2.72144
	0.446927	0.896993	0.16014		3.28287	1.12726	1.03228
	0.23079	1.13406	0.0277367		24.2931	1.22115	3.5661
	0.769823	0.13816	0.847277		2.34495	2.72112	3.19071
	0.822157	0.523333	1.45801		2.06345	1.40751	3.65983
	0.429657	0.151243	0.0779767		9.00442	1.21989	4.22299
	0.311907	0.11304	0.46629		18.5715	6.47437	42.9645
	0.66411	0.135543	0.831053		14.1631	0.656888	2.53382
	0.401397		0.0931533		5.25259		15.3143
	0.903797		0.177933		3.56421		1.50327
	0.14915		0.10676		7.59739		1.03353
	0.261143		0.523333		13.3974		4.88553
	0.968167		0.450067		6.94081		12.6836
	0.126123		0.110947		13.5066		4.3219
	0.45844		0.0607067		31.1402		7.32876
	0.14444		0.751507		4.4084		5.2617
	0.85094		0.986483		19.9784		4.60403
	0.603403		0.724817		19.1342		1.6912
	0.223987		0.104667		22.1357		5.53425
	0.349063		0.433843		1.68838		3.1893
	2.46699		0.511297		3.09525		4.03349
	0.261667		0.143393		3.00153		5.44052
	0.594507		0.160663		2.34495		2.15749
	0.327083		0.08478		1.40688		8.25443
	1.47475		0.349063		2.90764		1.50076
	1.08382		0.113563		2.72003		5.06529
	0.35796		0.0931533		2.43868		6.19082
	0.713827		1.19634		1.40688		3.00168
			0.37366				1.40703

## Sheet: Figure 1G-I
	replicate 1; replicate 2; replicate 3
	Velocity				Run Length				Normalized Landing Rate
	DDB	300nM NT-Ndel1	300nM E48A NT-Ndel1		DDB	300nM NT-Ndel1	300nM E48A NT-Ndel1		DDB	300nM NT-Ndel1	300nM E48A NT-Ndel1
	0.545837	0.06594	1.25024		1.69325	1.62354	13.4684		0.996605	0.880289	0.229987
	0.653643	0.40506	0.194157		6.69479	16.4393	5.07408		1.5724	0.352116	0.850948
	0.499783	0.162233	0.654167		2.96322	3.45887	2.46663		0.9714	0.149288	1.20134
	0.656783	0.107807	0.449543		4.1627	0.494079	3.87602		0.615142	0.268719	0.500557
	1.2	0.11775	0.680857		13.7502	9.24714	7.61105		0.844452	0.374631	0.405214
	0.892807	0.73476	0.581423		2.04602	10.8002	2.11416
	0.947233	0.523333	0.11147		2.68109	17.7179	0.704773		0.912525	0.711075	0.925406
	0.942	0.383603	0.315047		2.53995	2.32941	5.8696		1.17835	0.829824	1.18748
	0.83838	0.163803	1.07859		5.98924	1.76468	4.80232		0.911093	0.436427	0.854954
	1.31775	0.132403	0.936767		13.327	1.41174	5.94025		1.08281	0.463916	1.72022
	0.658877	0.098387	1.02312		1.3345	0.471	3.03685		0.915222	0.797378	0.859739
	0.737377	0.104667	0.92159		1.21675	0.628	8.33356
	0.889667	0.912693	0.716443		1.3345	5.28603	2.12656		0.981629	0.448753	0.633151
	0.1256	0.19625	0.8478		3.45243	1.26856	14.7602		0.781669	0.630858	0.737127
	0.126123	1.40149	0.598693		3.3116	22.2717	5.65765		0.89839	0.630858	0.705878
	0.85565	0.1413	0.866117		14.1702	3.87633	18.2286		0.902856	0.206912	0.9132
	0.400873	1.08173	0.660447		2.53649	2.18481	3.74304		1.43546	0.539619	0.687016
	0.379417	0.130833	0.397733		2.60698	0.916252	1.34188
	0.11775	0.804887	1.57		6.90486	1.57	1.57
	1.14505	0.50397	0.09734		13.8724	1.0205	0.837281
	0.034017	0.24806	0.471		2.74781	1.90253	1.27092
	0.03611	0.11147	0.20253		0.626116	1.3389	0.847329
	0.705977	0.06908	0.822157		4.08655	0.987216	2.33004
	1.53912	0.058613	0.91217		3.52292	3.87853	4.30714
	0.33284	0.097863	0.758833		1.47957	0.634751	2.04759
	0.973923	0.651027	1.01893		9.44151	3.94918	12.6468
	0.121937	0.647887	0.776627		5.3548	1.36072	9.74389
	0.05495	2.24301	1.10947		2.60698	1.57	3.74225
	0.126647	0.130833	0.837333		1.69105	12.0584	3.38916
	0.084257	0.287833	0.653643		1.69105	9.66084	11.7288
	0.886003	0.553163	0.9734		13.9586	2.60918	6.56653
	0.561537	0.61073	1.01003		7.25701	1.48082	1.62888
	0.777673	0.3297	0.140777		7.3275	1.19885	2.54183
	0.659923	0.099433	0.25277		6.84237	2.60918	0.917979
	0.677717	0.05809	1.00061		10.8584	2.75017	9.17916
	0.915833	0.70807	0.697603		3.45243	4.8659	1.41221
	0.333363	0.639513	0.97183		14.9368	3.10295	1.27563
	0.36424	0.092107	0.56677		6.76387	4.58393	12.8167
	0.586657	0.121413	1.02364		9.15938	1.33984	9.0925
	0.80698	0.043437	0.08635		2.60698	0.987373	3.52104
	0.827913	0.497167	1.19215		29.5295	2.67983	5.77462
	0.32813	0.090537	1.10214		2.60698	1.9041	6.97174
	0.38151	0.169037	0.404013		3.02963	1.33905	2.12076
	0.507633	0.367903	0.123507		2.25468	3.17156	2.39425
	0.44117	0.132403	0.850417		8.31394	1.48004	1.83093
	0.934673	0.181597	0.41448		1.76138	4.93357	1.33795
	0.539557	0.341213	0.545313		2.32501	4.22879	1.7606
	0.06594	0.674577	0.968167		0.986431	8.17562	1.45225
	0.035587	0.079023	0.158047		1.40908	1.33905	3.45259
	0.092107	0.819017	0.421283		1.62055	2.53743	2.32517
	0.544267	0.331793	0.126123		1.36072	8.52887	5.55827
	2.06089	1.19058	0.981773		1.6485	14.5906	2.24667
	0.77244	1.00637	0.093677		1.62228	10.573	4.50951
	0.934673	0.09891	0.856173		1.30828	1.4097	1.413
	0.5024	0.115133	0.360053		1.256	0.775423	0.8635
	0.576713	0.834717	0.31871		3.72514	4.72256	2.96149
	0.509727	0.608637	0.581423		2.67669	3.52434	19.0303
	0.634803	0.20567	0.044483		4.01496	1.69168	0.423115
	0.332317	0.718537	0.947233		2.32438	5.70946	2.67654
	0.402967	0.95927	0.14601		4.01496	2.32611	0.845288
	1.07493	0.335457	0.07693		5.06341	2.8899	1.76091
	0.564677	0.159093	0.421283		2.88802	1.4802	6.97316
	0.683997	0.126647	1.04667		23.1036	4.3701	4.36695
	0.118797	0.892807	1.27589		1.69058	19.5952	2.74703
	0.99067	0.586657	1.04667		1.38678	2.60793	1.97223
	1.3345	0.03925	0.81797		1.3345	2.32611	1.76091
	0.165373	0.660447	1.12412		0.628	3.73582	4.0853
		0.79599	0.325513			7.82394	1.97223
	1.08173	0.088443	0.555257		4.36711	3.10138	2.46521
	0.882863	0.75674			1.90174	7.54197
	0.74418	0.50711	0.37366		12.8195	2.18513	9.52535
	0.294637	0.407677	0.901703		3.80364	7.68295	10.0898
	1.01684	1.0205	1.27641		4.51595	2.74891	7.40067
	0.19782	0.0471	0.367903		4.23429	0.845759	9.17257
	0.14601	0.188923	0.289927		1.90174	2.54748	2.5401
	0.049193	0.248583	0.607067		0.563473	1.97522	2.04618
	0.050763	0.027737	0.422853		3.59232	0.705401	1.48177
	0.038203	0.63271	0.16328		1.97223	12.6269	3.4573
	0.13659	0.463673	0.025643		1.26793	2.18685	4.58628
	0.67039	0.431227	0.35482		2.88786	1.97522	2.82223
	0.33598	0.375753	0.037157		2.39488	1.97522	3.17517
	0.28417	0.192063	0.049193		2.67654	1.26982	1.62275
	0.83524	0.272657	0.523333		5.84621	1.76358	0.889719
	0.082687	0.17427	0.27318		2.04273	0.98753	0.628
	0.88548	1.4758	0.12089		3.09918	3.18239	0.314
	0.496643	0.06123	0.451637		2.6062	8.69388	3.10499
	0.418667	0.523333	0.04867		1.256	2.198	0.705715
	0.261667		0.105713		1.1775		1.48192
	0.872397	0.066463	1.1618		1.1775	0.988315	17.8616
	0.127693	0.121937	0.275797		0.785	0.705872	19.9707
	0.732667	0.1413	0.432273		1.099	12.4157	4.66541
	0.958747	0.773487	0.254863		6.07621	2.40006	5.50426
	0.245443	0.221893	0.286263		1.62291	1.97647	2.89335
	0.098387	0.362147	0.539557		1.76405	0.942	9.24447
	0.333363	0.3925	0.286787		5.30001	0.942	8.54661
	0.03297	0.082163	1.1775		0.846701	1.5521	1.413
	0.050763	0.09106	0.778197		0.635065	1.41096	3.03528
	0.048147	0.052857	0.44588		0.635065	0.634908	33.2653
	1.32822	0.212997	0.903797		1.29525	9.38326	6.69699
	1.08173	0.097863	0.840473		1.21675	4.65631	3.38366
	0.942	0.101527	0.110423		1.05975	2.75142	2.81972
	1.08173	0.890713	0.747843		1.21675	5.64399	4.22974
	0.220323	0.69551	0.101527		0.628	17.4339	1.69183
	0.704407	0.09734	0.607067		2.46474	8.18394	2.0443
	0.724817	1.02416	0.3925		3.80285	6.49069	13.3235
	0.95142	0.515483	0.105713		2.81689	27.3736	1.48035
	0.316617	0.266377	0.08635		1.83093	1.90488	0.986902
	0.89333	0.389883	0.850417		8.52117	2.89257	6.41502
	0.827913	0.41291	0.715397		7.46488	1.1775	4.72319
	0.463673	1.07911	0.07222		2.18309	1.29525	0.563944
	0.405583	0.155953	0.55578		12.8875	0.986117	2.89021
	0.341213	0.057567	0.56677		2.11275	0.986117	5.49861
	0.17427	0.130833	0.837333		4.29583	1.26793	4.51171
	0.55578	0.29202	0.09577		2.39441	2.04273	1.26887
	0.271087	0.087397	0.05495		3.02822	0.563473	1.26887
	0.11461	0.761973	1.1215		2.60573	8.51474	1.1775
	0.641083	0.965027	0.07065		3.4507	8.31158	0.3925
	1.24606	0.685567	0.59817		3.5212	2.67654	1.256
	0.667773	0.063847	0.68452		25.0707	0.563473	1.3345
	1.09638	0.05652	0.80855		3.09855	0.633966	1.3345
	0.802793	0.10833	0.928917		22.2537	3.66265	4.50543
	0.309813	0.466813	0.216137		2.04226	4.65003	4.37229
	0.864023	0.107283	0.097863		10.0001	1.19775	0.987373
	1.27536	0.101527	0.11932		2.74656	6.69338	3.7377
	0.36581	0.158047	0.01413		5.07047	1.12726	1.55147
	0.11304	0.082687	1.06603		0.774638	0.837281	11.6361
	0.915833	0.074837	1.29211		1.97192	1.05017	11.1423
	0.55421	0.066987	1.02469		1.413	4.72649	13.258
	0.201483	0.17741	0.05495		0.785	5.22025	7.19311
	0.697603	0.13345	0.080593		1.57	0.846544	8.6036
	0.724817	0.276843	0.340167		1.413	5.07911	1.8336
	1.10476	0.20724	0.37837		1.4915	1.48145	2.3977
	0.11618	0.0471	0.46158		0.785	2.328	4.23131
		0.101003	0.105713			0.776051	1.26934
	0.497167	0.075883	0.49141		4.15563	0.314	2.18622
	0.188923	0.13816	0.930487		1.27029	0.705244	1.67472
	1.00061	0.722723	0.407153		12.2788	4.09016	1.099
	0.50397	0.24492	0.063323		14.5369	3.10279	0.209281
	0.466813	0.117227	0.658877		2.32878	1.33984	1.77928
	0.088443	0.076407	0.925777		0.846858	0.987216	1.20372
	0.3925	0.53694			4.02234	2.46019
	0.59974	0.686613	0.969737		3.31663	1.6485	17.6129
	0.12089	0.122983	0.121937		5.29263	1.90174	5.91513
	0.930487	0.399827	0.04396		2.88535	5.9167	2.18293
	0.994333	0.74261	0.10362		2.68156	24.7934	4.50684
	0.08007	0.114087	0.994333		0.423429	2.04257	8.02772
	1.07754	0.042913	0.639513		1.83172	0.986117	6.97143
	0.80227	0.12403	0.80384		1.20372	1.97223	4.867
	0.84309	0.113563	0.147057		1.51772	3.38099	2.7464
	0.045007	0.06908	0.15386		1.57	0.986117	6.19695
	0.71592	0.082163	0.58718		11.2911	1.33827	9.71783
	0.159617	0.032447	0.06908		4.09016	0.785	2.81674
	0.89333		0.37994		4.93639		4.85899
	0.716967	0.1099	0.687137		2.60918	2.95317	6.19695
	0.81326	1.05085	0.620673		6.13525	19.5377	9.85866
	0.711733	0.082687	0.02669		2.3977	0.846073	2.88723
	0.785	0.091583	0.592937		2.53869	1.26903	1.3345
	0.058613	0.80227	0.30301		2.4682	1.62165	6.49022
	0.847277	0.715397	0.117227		2.3977	2.89068	2.46914
	0.781337	0.17427	0.64213		14.527	3.24315	1.90472
	0.079023	0.542173	0.864547		6.84033	3.24315	2.68078
	0.068033	1.39573	0.8949		1.54347	3.38429	4.94613
	0.101003	0.140777	0.737377		1.9041	0.626587	2.18701
	0.319757	0.220323	0.53694		15.1697	0.628	8.25396
	0.097863	0.05181	0.860883		1.48098	1.48145	10.7936
	0.28103	1.15133	1.41614		1.55147	2.328	3.24519
	1.00951	0.31714	0.27161		3.80803	1.41096	1.97522
	0.421283	0.219277	0.095247		6.41722	1.26982	4.30337
	0.739993	0.133973	0.5338		5.78262	0.705401	10.582
	1.13406	0.44588	0.024597		2.041	0.90275	1.97522
	0.95142	1.27118	0.074313		1.57	1.3345	1.76358
	0.747843	0.10205	0.451637		1.57	1.55257	3.10405
	0.3925	0.126123	1.12726		0.942	0.988001	1.46528
	0.523333	0.166943	1.36067		1.57	1.05865	1.36072
	1.18535	0.462627	0.478327		13.2535	2.68172	2.77372
	0.867163	0.369997	0.915833		4.08891	2.74436	1.099
	0.12403	0.285217	0.990147		1.90347	2.03864	4.93482
	0.889143	0.999043	0.12246		13.5356	5.92816	1.551
	0.02041	0.780813	0.028783		1.83298	6.21045	2.04445
	0.625907	0.96241	0.639513		3.87743	8.04531	2.32643
	0.104667	1.04667	0.1727		0.775423	1.36072	2.11495
	0.785	1.04667	0.872397		2.74938	1.98872	13.7471
	0.117227	0.872397	0.164327		1.97396	3.16999	2.32643
	0.085827	0.74104	0.055997		2.6084	4.28893	0.422958
	0.523333	0.12246	0.19939		4.37088	4.50841	1.12789
	0.157523	0.29359	0.391453		3.52481	3.24032	7.12026
	0.752553	0.474663	0.086873		3.24283	2.68486	1.97396
	0.208287	0.765113	0.655737		5.56926	2.67685	15.7209
	0.06123	0.842567	0.402443		0.70493	2.67685	1.41002
	0.054427	0.490887	0.35953		3.24283	1.1775	2.32643
	0.814307	0.120367	0.099433		2.96086	2.04414	1.69199
	0.129263	0.612823	0.689753		1.26903	3.79846	6.13336
	0.415003	0.108853	0.595553		1.20372	2.11463	2.32643
	0.666203	0.082687	0.628		1.46528	1.26887	2.5379
	0.58875	0.152813	0.314		1.413	1.33937	3.5953
		0.16956	0.096293			0.43175	1.83298
		0.769823	0.97026			0.98125	13.4651
		0.654167	0.674577			1.57	8.17766
		1.13877	0.58561			1.45225	3.31333
		0.535893	0.677717			5.99552	4.01842
		1.12464	0.06123			13.4725	1.26903
		1.05295	0.772963			10.2198	4.58236
		0.156477	1.34078			2.1082	2.89037
		0.090013	0.49926			1.68492	10.9977
		0.18526	0.0785			4.09111	0.634437
		1.22774	0.059137			1.59622	0.7065
		0.578283	0.12403			1.099	0.7065
		0.599217	0.366333			17.2747	1.099
		0.07379	0.925777			1.97428	1.8055
		0.54322				1.90378
		0.206193				1.97428
		0.121937				2.60887
		0.13973				3.80741
		0.432273				0.994281
		0.495597				0.942
		0.19154				0.785
		0.319233				1.30828

## Sheet: Figure 2A-C
	replicate 1; replicate 2; replicate 3
	Velocity				Run Length				Normalized Landing Rate
	DDN	300 nM FL Ndel1	300 nM E48A		DDN	300 nM FL Ndel1	300 nM E48A		DDN	300 nM FL Ndel1	300 nM E48A
	0.79285	0.732667	0.705977		4.7202	1.3133	5.4636		0.96428	0.161646	0.842033
	0.851463	0.6751	0.619627		12.7446	12.1012	4.239		1.06585	0.194487	0.814315
	1.17122	0.452683	0.53223		4.43698	3.00184	11.2098		0.958542	0.090181	0.630813
	0.22922	0.39407	0.186307		1.32163	6.56653	4.4274		0.846667	0.124086	0.718614
	0.828437	0.856173	1.5004		1.79373	5.0656	4.0506		1.16466	0.10534	0.654111
	0.581423	1.08225	0.11147		3.77616	11.4445	1.5072
	0.846753	0.22451	0.74418		10.3846	5.90995	14.601		0.847624	0.301463	1.16451
	1.02155	0.0628	1.3413		3.87068	1.12569	3.8622		1.03858	0.214342	0.974818
	0.721677	0.0842567	0.450067		3.77616	1.40719	4.0506		0.970615	0.178111	0.856952
	0.628	1.0294	0.954037		2.26567	5.53472	13.7375		0.977064	0.197672	0.886595
	0.21038	0.19939	1.32089		4.43698	3.7523	14.9778		1.16611	0.363317	1.24354
	0.247013	0.0481467	0.404537		5.66425	2.90811	6.4056
	0.234453	0.353773	0.113563		2.45454	2.34527	4.5216		1.25527	0.580213	1.05171
	0.531707	0.126647	1.17541		5.94747	1.50092	14.601		1.1081	0.775788	1.41088
	0.05966	0.0397733	1.40724		3.30422	1.50092	11.3982		1.23113	0.809851	0.795418
	0.0826867	0.272133	0.597123		2.17131	1.21942	7.6302		0.876969	0.546707	1.13123
	0.575667	0.903797	1.0901		3.11535	1.78226	1.9625		0.528534	0.825142	0.998166
	0.850417	0.249107	0.316093		2.45454	0.938075	9.3258
	1.2335	0.872397	0.296207		3.11535	2.81422	7.7244
	0.180027	0.0622767	1.82696		3.02099	1.97004	5.9189
	1.12935	0.710163	1.36485		3.87068	13.1331	13.2665
	0.304057	0.50711	0.349063		5.09795	5.81607	4.1448
	0.61858	0.424947	0.697603		3.68181	1.21942	5.652
	0.340167	0.39564	0.745227		2.45454	11.9136	4.4274
	0.76302	0.578283	1.15133		3.30422	1.96988	2.0724
	0.20724	0.61858	0.903797		1.98244	1.21942	1.7898
	0.258527	0.445357	0.39878		4.05939	3.7523	7.2534
	0.113563	0.842043	0.31243		0.944041	6.9573	3.4854
	0.72691	0.812737	0.831053		2.36018	6.86325	2.5434
	0.28417	0.319233	0.305103		1.79373	4.41876	1.8683
	0.845183	0.181073	1.02416		1.98244	8.6496	4.239
	0.90275	0.61544	0.991717		6.51393	3.76062	3.3912
	1.12726	0.61073	0.785		5.28666	1.31629	2.5434
	0.658877	0.523333	0.628		6.89152	2.35045	10.1736
	1.24292	0.735283	0.930487		1.79373	4.88898	10.5504
	0.594507	0.83053	1.10476		2.36018	9.40179	5.3694
	1.35177	0.681903	0.176887		2.92664	12.1282	2.355
	0.205147	0.19468	0.56049		5.28666	5.45308	1.413
	0.544267	1.04667	0.594507		12.1783	1.6923	2.355
	0.896993	1.04667	0.428087		5.66425	1.6923	1.6956
	0.630093	0.95927	0.75674		5.56989	2.06832	12.5286
	1.05818	0.129263	0.801223		8.77975	23.1283	6.2015
	0.239163	0.0544267	0.0921067		1.5105	4.23084	2.1666
	0.639513	0.0669867	0.236547		3.11535	2.35045	1.3188
	0.898563	0.05495	0.2355		8.59088	5.45308	0.8478
	0.692893	0.407677	1.0901		8.87411	12.5983	2.355
	0.923683	0.920543	0.165373		5.66425	31.5898	11.9634
	0.125077	0.155953	0.906937		1.0384	4.23084	2.4492
	0.56677	0.867163	0.61073		2.24981	2.80496	2.6376
	1.30833	0.860883	0.604973		1.88808	3.55715	6.8609
	0.903797	0.0758833	0.768253		1.79373	0.84623	2.9045
	0.719583	1.46533	0.71592		2.07695	1.31629	3.0929
	0.09577	0.570957	0.664633		1.22727	1.1282	3.4697
	1.00637	1.30833	0.771393		2.36018	1.41033	5.2752
	0.51339	0.228697	0.801223		5.00343	1.31629	9.2316
	1.39573	0.15543	0.563107		3.02099	4.13098	8.007
	0.0805933	0.170607	0.669867		1.32163	2.81658	3.0144
	0.3925	0.135543	0.828437		0.849684	10.7028	1.7898
	0.2041	0.565723	0.220847		1.5105	3.75544	6.8766
	0.0915833	0.66882	0.402443		1.69937	2.15938	1.884
	0.07222	0.62486	0.0402967		1.5105	3.47378	1.5072
	0.473617	1.07911	0.0952467		1.79373	3.09824	0.3768
		0.825297	0.635327			20.2791	1.6014
		1.09638	0.132927			4.13098	1.6956
		0.13659	0.635327			5.633	1.6014
		0.51653	0.446403			7.04129	2.7318
		1.22094	0.27789			2.62881	1.6014
		0.11461	0.14287			0.657202	0.5652
		0.0685567	0.45059			6.57186	2.9202
		0.130833	1.07911			0.844974	3.1086
	0.198867	0.882863	0.17427		2.53696	2.53916	3.19825
	0.523333	0.198343	0.26376		2.34903	1.03447	6.30229
	0.465767	0.20253	1.1775		9.11401	1.12852	6.77267
	0.604973	0.60759	0.785		4.88584	9.4985	4.23288
	0.421807	0.556303	1.38317		2.34903	7.69614	3.48038
	0.501353	0.290973	1.08382		2.16111	1.41064	2.72788
	0.56677	0.741563	0.834717		2.44292	1.86532	10.0494
	0.659923	0.21666	0.780813		2.72473	4.98444	3.0885
	1.03829	0.98125	0.70179		24.0535	1.41064	5.54979
	0.68452	0.118797	1.07754		7.98659	4.13789	3.29229
	1.55639	1.79451	0.722723		10.6174	2.25703	2.72788
	1.4915	1.67571	0.579853		5.35574	5.72124	1.77159
	1.68618	0.19154	0.106237		2.72473	1.41064	1.30137
	0.937813	0.0842567	0.765113		4.04024	3.38555	12.7928
	0.942	0.317663	0.56363		4.22817	1.59873	2.63383
	0.183167	0.55264	0.465243		1.97318	1.78682	2.2575
	0.76773	0.21352	0.130833		2.06706	1.884	1.22287
	0.8949	0.23236	1.47109		4.97988	3.0144	9.78267
	0.623813	0.793897	0.761973		2.91266	8.2896	15.6147
	1.16756	1.51191	0.622767		13.624	2.4492	2.35155
	1.24815	0.639513	0.18369		11.651	3.1086	3.66846
	0.501877	0.942	0.546883		13.0604	1.6956	2.16346
	0.60916	0.621197	0.714873		7.98659	3.5796	21.0705
	0.8321	0.789187	0.45216		5.82548	8.6664	6.09866
	0.765113	0.30301	0.187353		1.78525	1.0362	9.59458
	0.536417	0.0314	0.266377		7.70462	1.9782	2.63383
	0.1256	0.04396	0.08164		8.2684	1.2246	7.8073
	0.73633	0.663063	0.21823		17.8522	1.78415	2.82192
	0.15386	0.301963	0.877107		1.40939	1.4086	5.36171
	1.76049	0.190493	1.04667		3.47645	0.751245	2.63383
	0.0805933	0.247013	0.758833		0.563787	10.2358	2.72788
	0.385173	0.268993	0.336503		16.8186	1.69026	20.9765
	0.654167	0.860883	0.723247		3.28852	4.78928	4.42096
	0.822157	0.157	1.23245		3.10059	1.12695	13.7334
	0.96241	1.11208	1.1686		5.52813	1.59638	5.25212
	0.978633	0.592937	0.14601		4.04024	1.59638	3.19825
	1.2649	0.346447	0.3925		2.72473	4.22581	1.41096
	0.867163	0.539557	0.554733		10.8993	3.09887	14.8622
	1.39573	1.38683	1.04196		5.2617	4.97706	3.37079
	1.66525	1.52238	0.165373		3.28852	6.00996	8.08958
	0.593983	0.78186	0.689753		3.94635	5.3526	2.72788
	0.823727	0.245443	0.2198		9.02012	6.29178	7.79175
	0.89333	0.757263	0.197297		13.1542	5.16483	1.77159
	0.77087	0.239687	0.12874		7.61073	3.09887	5.26766
	1.05609	0.27632	0.6908		10.6174	7.04302	3.1042
	0.19782	0.68452	0.258003		15.0334	1.59638	10.6294
	0.20724	0.151243	0.267423		13.4362	1.0329	4.32692
	0.59817	0.625907	0.418667		2.25499	5.73301	1.505
	0.743657	0.975493	1.77933		2.53696	3.85325	1.59905
	1.33764	0.68452			2.16111	3.19542
	0.0905367	1.09952	0.276843		2.06706	13.6274	2.53979
	0.422853	0.710163	1.4826		5.54351	10.714	1.59905
	0.468383	0.16014	1.33345		1.59732	10.6201	1.67755
	0.10519	0.145487	0.999043		5.63756	2.53759	1.97537
	0.523333	0.469953	0.646317		3.94635	4.98114	1.97537
	0.850417	1.16756	0.882863		3.66438	5.45104	2.53979
	0.732667	1.1775	0.523333		2.63085	5.07503	1.41096
	0.492457	1.16285	0.37366		22.4562	1.8796	1.41096
	0.290973	0.175317	1.25809		2.34903	7.61262	11.758
	0.380463	1.74427	1.29473		1.50327	1.8796	4.42096
	0.16485	0.999043	1.10214		1.59732	1.97365	7.71325
	0.93572	0.86193	0.76145		8.73815	10.5261	4.51516
	0.366857		0.5495		18.6979		1.97537
	0.3925		0.23707		1.6912		6.39634
	0.14601		0.29516		10.3355		2.06942
	0.657307		0.25434		15.2213		1.59905
	0.616487		0.399827		22.3623		10.7079
	0.988577		0.4239		1.59732		1.59905
	1.00323		0.12403		2.16111		3.27675
	0.35325		0.24806		10.3355		1.69309
	0.670913		0.08949		18.7918		0.564415
	0.800177		0.24335		2.44292		1.88133
	0.574097				3.19464
	0.404537				1.59732
	0.5024				2.25499
	0.12089				2.81878
	0.13502				5.91937
	0.0811167				2.81878
	0.738947				2.25499
	1.08696				2.53696
	0.46158				1.40939
	1.42818				2.05168
	0.290973				7.98659
	0.22451				1.12757
	0.22451				2.25499
	0.659923				2.72489
	1.1775				1.6912
	0.12021	0.0958747	0.19625		2.35235	1.93562	6.4314
	0.142818	0.565409	0.310389		9.89365	4.76991	5.94732
	1.38432	0.819906	0.581476		5.67329	3.24907	1.38309
	0.136538	0.101056	0.179242		11.5541	3.45646	5.1866
	0.853243	0.115761	0.134287		5.18898	1.72822	2.69704
	0.5338	0.752292	0.79374		3.52851	1.58997	6.29308
	0.566718	0.0766683	0.13413		14.46	5.11556	7.05379
	0.654167	0.0719583	0.798764		5.53491	1.52084	6.01646
	0.55175	0.752867	1.19618		6.71109	5.66859	4.42591
	0.172909	1.05944	1.2077		2.62909	5.73772	4.14929
	0.528096	0.480891	0.361257		15.3594	7.05117	5.39406
	0.647939	0.348906	1.14181		1.79884	1.10607	1.65971
	1.05347	0.808812	0.224772		10.7239	3.52559	9.05928
	0.0488793	0.0884433	0.609422		4.42793	0.829557	12.2404
	0.942	0.814097	0.228278		4.98142	1.93562	2.83534
	0.625069	1.13213	0.750879		2.97502	14.6554	2.2821
	1.23695	0.625069	1.04667		3.5977	2.97256	3.18112
	0.113668	1.05499	1.06472		3.32094	8.77941	4.08013
	0.562008	0.339434	0.99784		15.0826	1.6591	12.5264
	0.495806	1.11208	0.218073		1.24536	2.35038	1.03731
	0.621458	0.378318	0.864651		1.31455	20.5314	2.62788
	0.0817447	0.130833	0.602618		0.691868	1.79735	2.62788
	0.839322	0.610364	0.141195		5.88084	2.00475	1.17563
	0.822366	0.095142	0.489578		4.5663	1.6591	4.01097
	0.247589	0.112412	0.174427		3.0442	2.21213	0.899013
	0.168199	0.103829	0.747843		1.24536	3.38732	33.4017
	0.942	0.447031	1.07158		1.86803	2.8352	2.97366
	0.933522	0.785	0.15004		4.5663	2.6969	2.83534
	0.634018	1.07132	0.314		4.35874	24.0646	3.5269
	1.50458	0.327083	0.149516		1.59129	1.38303	0.968172
	1.06582	0.976906	0.255701		11.5541	1.93623	2.97366
	0.837333	0.421493	0.103097		9.40936	9.69053	1.79803
	0.850417	0.093729	0.136224		1.79884	0.829808	1.31393
	1.0093	0.136799	0.497795		1.86803	1.59047	2.69704
	0.559025	0.123716	0.0658353		3.25177	0.898966	1.38309
	0.084937	0.568863	0.331113		1.72965	1.72877	4.28759
	0.0753077	0.879671	0.19625		1.38374	5.46294	2.9045
	0.0592937	0.436094	0.726858		6.84945	1.72877	1.72887
	0.053223	0.355134	0.595187		5.05061	1.31387	4.01097
	0.509988	1.10607	0.261667		2.49071	1.46153	1.86719
	0.861459	0.155273	0.230895		20.2716	8.7822	2.07465
	1.29525	0.6908	0.651498		13.6989	13.6919	4.21843
	0.592361	0.58875	0.0648933		11.2774	3.1118	1.03731
	0.11461	0.861982	0.455823		11.4849	3.87247	1.86719
	0.194157	0.693992	0.926038		7.26458	4.21823	36.1679
	0.131147	0.304475	0.654167		7.19539	2.21284	3.11196
	0.490625	0.67892	0.0704407		2.07559	13.277	1.45225
	0.79688	0.841258	0.554105		4.63549	7.89259	1.24479
	0.35482	0.62397	0.157		8.30238	6.43107	0.829855
	0.095142	0.128164	0.102678		2.21397	0.829808	2.1438
	0.057776	0.318396	1.37972		1.17617	12.0323	4.01097
	0.060602	0.825244	0.412334		1.72965	5.6704	1.79803
	0.484554	0.708279	0.456504		1.72965	10.8567	5.67068
	0.677246	0.44677	0.128845		1.5221	4.84059	1.10647
	0.366333	0.969161	0.942		0.968611	6.91513	1.24479
	0.0700743	0.500568	0.161972		1.0378	1.52133	0.899013
	0.256538	0.566927	0.481467		1.72965	1.79793	1.59057
	0.169717	0.306778	0.0962933		0.830232	1.17557	1.59057
	0.426726	0.281815	0.523333		3.66688	1.45217	1.24479
	0.060288	0.151086	0.354035		3.0442	3.87247	1.59057
	0.837333	0.833461	0.0834193		2.21397	2.9735	0.760696
	0.613556	0.732667	0.505278		2.35235	1.93623	1.93633
	1.22109				1.93722
	1.04667				1.5221
	0.114191				0.830232

## Sheet: Figure 2E
	% dynein depleted by FL-Ndel1 depleted in the presence of:
	Dynein alone	DDB	DDN
	93.6427	67.5423	11.4343
	83.6016	59.7026	10.9651
	83.0592	63.2348	9.20533

## Sheet: Figure 3B
	% dynein HC depleted
[FL-Ndel1-phosphomimic]	replicate 1	replicate 2	replicate 3
0	0	0	0
15	53.0906	27.9073	36.7064
30	77.6499	47.2668	73.6534
60	87.6792	78.2924	89.2277
90	90.6939	89.8466	93.6326
120	92.4666	91.6167	94.0141
300	94.9314	93.1363	95.3295
600	95.7878	96.0622	95.5693

## Sheet: Figure 3D-F
	replicate 1; replicate 2; replicate 3
	Velocity					Run Length					Normalized Landing Rate
	DDB	300 nM PM Ndel1	50 nM WT Ndel1	50 nM PM Ndel1		DDB	300 nM PM Ndel1	50 nM WT Ndel1	50 nM PM Ndel1		DDB	300 nM PM Ndel1	50 nM WT Ndel1	50 nM PM Ndel1
	1.1843	0.37052	0.41448	0.86664		6.751	21.352	1.78321	2.33428		1.05073	0.208988	0.98147	0.074022
	0.06908	0.287833	0.443263	0.440647		3.611	3.454	4.69257	1.5039		1.26926	0.231102	1.17255	0.06495
	0.83524	0.24178	0.9734	0.17427		14.287	1.884	8.72826	0.845916		0.954438	0.218748	0.970628	0.147221
	0.697603	0.798083	0.716967	1.0901		6.28	9.577	3.47253	2.34982		0.673121	0.249058	0.670877	0.030957
	1.18954	0.220847	0.641083	0.702837		3.925	4.239	12.7639	2.1509		1.05245	0.237547	1.1177	0.102801
	0.732667	0.192063	0.658877	0.31871		5.495	13.816	6.85117	1.4915
	1.11208	0.356913	0.122983	0.735807		5.338	4.71	6.47578	8.478		1.03569	0.238591	0.613946	0.347578
	0.806457	0.289403	0.118273	0.164327		8.949	3.297	2.90937	1.7741		0.911646	0.177068	0.535087	0.158056
	0.710163	0.11147	0.575667	0.18997		5.966	2.041	2.06471	3.1086		1.14446	0.170285	0.526687	0.097756
	0.646317	0.08478	0.814307	0.824773		3.297	2.669	18.1136	21.0851		0.857247	0.107869	0.620469	0.251935
	0.0512867	0.0680333	0.67667	0.0554733		6.751	1.413	7.03894	2.6376		1.05096	0.150757	0.525257	0.088534
	0.639513	0.108853	0.831053	1.256		12.089	1.727	2.53398	2.2608
	0.463673	0.14601	0.877107	0.0889667		4.867	1.884	5.81889	3.56625		1.02871	0.048626	0.394381	0.099218
	1.32351	0.06908	1.11784	0.310337		20.253	2.355	8.82214	20.553		1.31428	0.040377	0.180889	0.066115
	0.925777	0.130833	0.130833	1.02887		3.611	2.355	3.84791	5.35087		0.621807	0.050812	0.598531	0.129543
	0.17113	0.209333	0.16956	0.13502		2.669	2.512	2.15859	0.751088		1.03521	0.063693	0.415084	0.123054
	0.20096	0.3925	0.197297	0.154907		4.396	2.826	2.15859	6.85289				0.482372	0.123054
	0.05809	3.00917	0.215613	0.350633		5.338	2.15985	15.4857	2.89477
	0.739993	0.21823	0.29202	0.43332		6.437	0.939017	2.25248	10.4987
	0.16956	0.0952467	0.697603	0.236023		3.454	0.751245	4.12957	3.47347
	0.80855	0.386743	1.02521	0.377847		10.676	1.59952	17.8319	3.66124
	0.0638467	0.3611	0.859837	0.804887		6.437	5.45732	6.47578	3.75513
	0.546883	0.1413	0.11932	0.51967		3.611	3.57552	4.97423	27.318
	1.16285	0.785	0.540603	0.136067		12.56	1.97585	2.90937	4.70215
	0.435413	0.30301	0.363193	0.0711733		21.823	1.03494	8.07137	2.72725
	0.07379	1.51767	0.0696033	1.07283		1.57	2.72866	4.88035	7.71168
	0.08007	0.151243	0.394593	0.0774533		1.727	4.13993	4.03568	0.752344
	0.149673	0.116703	1.4669	0.349063		1.57	1.97585	12.6701	1.12852
	0.264283	0.20253	0.386743	1.1393		8.478	1.31723	1.59543	12.6848
	0.332317	0.644223	0.515483	0.594507		9.577	6.02173	6.28816	2.34903
	0.455823	0.07693	0.443787	1.12412		11.618	1.41143	3.6603	5.24647
	1.06027	0.327083	0.92002	0.864547		12.403	1.41143	4.31719	3.57049
	0.594507	0.286787	0.75203	0.126647		11.775	2.16252	2.15859	3.47661
	0.747843	0.261667	0.915833	1.04667		6.28	2.3506	2.62787	3.38257
	1.06184	0.0837333	0.07222	0.716967		11.147	1.1282	4.59884	3.47661
	1.01579	0.108853	0.630093	0.287833		5.181	1.03432	5.53723	2.06722
	0.4082	0.269517	0.105713	0.465243		7.222	2.71108	4.59884	1.50343
	0.239687	0.133973	0.170607	0.124553		3.454	2.16252	1.59543	1.40939
	0.349063	0.5495	0.165373	0.199913		2.826	1.97443	1.78321	1.22146
	0.903797	0.785	0.424947	0.94514		1.78399	1.97522	1.22005	5.26704
	0.264283	0.27789	0.17427	0.98125		5.07047	2.25735	1.12616	1.4108
	0.523333	0.127693	0.741563	0.368427		1.40845	4.51485	1.59543	1.78697
	0.215613	0.673007	0.666203	0.0952467		1.31456	2.53963	1.31393	0.940587
	0.697603	0.136067	0.110423	0.0795467		1.50233	1.22272	2.62787	1.50484
	0.444833	0.680333	1.33764	0.137113		1.59622	1.22272	2.15859	1.03463
	0.140253	0.0889667	0.628	0.0716967		1.0329	1.505	3.37864	0.940587
	0.479897	0.13502	0.3925	1.52866		1.0329	2.35139	2.53398	10.4202
	1.37951	0.120367	0.06594	1.04667		2.72301	1.59905	4.88035	1.87756
	0.673007	0.64056	0.476233	0.884433		1.6901	8.74741	7.60335	17.9303
	0.697603	0.165373	0.680333	1.07597		1.50233	1.12585	4.88113	10.4202
	0.45373	0.0811167	0.344353	0.842567		1.22067	1.40735	2.34668	6.19585
	0.2826	0.13345	0.83995	0.785		5.72767	2.62708	6.47688	6.47751
	0.741563	0.54322	1.11208	0.654167		1.59622	2.53335	3.1915	2.81627
	0.30772	0.79756	0.306673	0.130833		0.939017	3.00247	1.59575	4.03663
	0.147057	0.0942	0.240733	0.155953		1.50233	2.72097	2.15891	3.94274
	0.123507	1.30833	0.32813	0.282077		1.59622	2.34558	6.47688	7.13455
	0.3925	0.384127	0.793373	0.32813		1.97176	13.6986	4.41186	3.00404
	0.966073	0.422853	0.388837	0.0607067		2.25358	1.97035	2.44056	1.22036
	0.0931533	0.11147	0.429133	0.825297		1.50233	2.15796	4.69336	3.85749
	0.129263	0.11304	0.903797	0.21195		2.06471	2.25185	1.78352	3.85749
	0.888097	0.0654167	0.677717	0.564677		5.25558	0.563002	5.3504	3.85749
	1.04667	1.00323	0.872397	0.314		2.44009	2.15796	1.87741	2.25813
	0.489317	0.0785	0.968167	0.407153		2.7216	0.563002	3.47315	1.97585
	0.1256	0.56363	0.930487	0.68452		5.99096	2.62708	3.00372	1.59952
	0.628	0.10205	0.144963	0.4239		3.94164	0.750617	7.22781	1.59952
	0.768253	0.10205	0.7222	0.349063		10.8865	3.00247	10.2315	2.06989
	0.56049	0.182643	0.749937			8.44644	4.12831	9.01133
	0.146533		0.68452			10.6988		1.59575
	0.785		0.968167			6.19412		3.47315
	0.104667		0.850417			2.34621		1.2202
	0.12717		0.139207			4.03553		2.72222
	0.25434		0.41134			1.68932		1.03259
	1.4826		0.98125			1.59543		1.40798
	1.42033		0.58875			1.78321		2.53445
	0.628		1.20576			1.68932		4.97502
	1.09429		0.378893			6.47562		3.94243
	1.1147		0.523333			4.59869		2.90984
	0.911123		0.509727			4.41092		3.56704
	0.773487		0.386743			6.38174		1.59575
	0.812213		0.110947			4.22314		5.81983
	0.743657		0.30772			2.53398		1.87741
	0.37366		0.278937			1.87694		2.25279
	0.85408		0.17427			2.90937		0.938703
	0.05652		0.53223			1.50155		5.72595
	0.404537		1.02992			3.19087		1.87741
	0.102573		0.747843			3.17548		1.87741
	0.107283		0.872397			1.68932		1.87741
	0.471		0.70336			2.53398		4.03631
	0.59817					1.50155
	0.170607					1.31393
	0.193633					2.53398
	0.55735					6.19412
	0.13659					0.563159
	0.22451					0.84466
	0.465243					2.25232
	0.98125					1.40766
	0.298823					1.50155
	0.36424					1.50155
	0.56363					1.31393
	0.153337					1.12616
	0.776627	0.0607067	1.35439	0.875013		6.57626	2.06361	8.54033	10.5243
	1.10894	0.13659	0.758833	0.682427		8.36119	6.56621	2.7216	2.81909
	0.900657	0.13345	1.14505	0.97183		23.7684	3.28303	3.28475	4.88631
	0.15386	0.0607067	1.30833	0.62486		3.7578	2.15749	3.75403	3.47676
	0.228697	0.0748367	0.195203	0.66411		1.69105	1.68838	7.03862	3.10091
	0.509727	0.0748367	0.425993	0.107283		3.47598	0.656574	7.41401	2.53712
	0.0696033	0.11618	0.66882	0.896993		1.50312	1.3133	2.15859	3.38288
	0.64213	0.250153	0.148103	0.91217		2.53649	1.0318	9.5726	5.73207
	0.06751	1.4826	0.146533	0.10362		4.86983	1.59465	1.31393	5.54414
	0.134497	0.13659	0.243873	0.0785		2.72442	0.562845	7.03862	2.53712
	0.30144	0.183167	0.425993	0.35639		3.57002	0.656574	3.28475	3.83724
	0.666203	0.155953	0.94357	0.204623		2.63054	0.922689	11.168	4.69838
	0.193633	0.125077	0.847277	0.34226		1.87898	2.53853	3.19087	6.20181
	0.269517	0.06123	0.637943	0.87606		1.59716	4.70105	3.66014	6.76576
	0.25434	0.28417	1.11208	0.155953		8.45508	1.58287	1.59543	1.3155
	0.729527	0.318187	1.04667	0.0601833		4.32158	7.31824	3.37864	1.03369
	0.480943	0.104667	0.125077	0.747843		10.7099	0.938232	2.62771	1.87929
	1.16128	0.0701267	0.119843	0.523333		6.67014	0.844346	0.750774	1.7854
	0.641607	0.156477	1.39573	1.14139		3.57002	3.56516	2.25232	40.7114
	0.488793	0.141823	1.35177	0.116703		5.35496	1.50108	2.90937	2.90795
	0.16485	0.05652	0.520717	0.415003		7.89145	2.8147	18.5822	2.15749
	0.435937	0.0465767	0.802793	0.207763		7.51575	2.5332	12.6696	4.69022
	0.23236	0.3925	0.70807	0.377323		1.87898	15.1992	30.5949	7.03533
	0.16171	0.0716967	0.371043	1.20367		5.63677	1.50108	3.66014	6.47248
	0.441693	0.0465767	0.407677	0.0889667		11.6492	0.37523	9.5726	4.69022
	0.56049	0.791803	0.106237	0.933103		2.81831	2.72238	5.0678	11.5381
	0.02669	0.17427	0.206717	0.124553		3.85184	1.40813	5.44319	0.938075
	0.206717	0.628	0.738947	0.198343		12.9646	1.12647	2.25232	1.0318
	0.0387267	0.2355	0.09263	0.501353		2.63054	0.844817	2.6376	12.9451
	0.11775	0.956653	0.0790233	0.737377		1.50312	4.98067	8.1012	2.90795
	0.0758833	0.09577	0.289927	0.182643		1.97286	4.88663	7.0493	1.40703
	0.278413	0.09106	0.411863	1.04667		3.00624	1.78556	5.5578	2.06377
	0.811167	0.111993	0.54165	0.56049		2.91235	1.12773	5.5578	1.40703
	0.46315	0.586657	0.957177	2.0185		2.16079	3.47708	6.0288	2.53272
	1.30833	0.151767	0.832623	1.1864		2.34872	4.22879	3.297	3.2028
	0.752553	0.115133	0.16485	0.0727433		2.16079	3.47708	1.6014	5.9346
	0.292543	0.0858267	0.86193	0.0947233		1.78493	1.12773	2.6376	3.19416
	1.70083	0.144963	0.523333	0.977587		1.2213	1.69073	1.413	6.6703
	0.494027	0.511297	1.3884	0.495597		1.59716	3.9451	2.9987	21.8899
	0.59817	0.33755	0.86193	0.21195		1.50312	6.6882	2.6376	1.40923
	0.666203	1.57	1.43917	0.120367		1.31519	2.826	2.0724	1.87898
	0.713827	0.149673	0.111993	0.55735		1.40923	1.6956	6.84865	3.10028
	0.666203		0.15386	0.203577		1.31519		3.00215	1.31535
	0.45373		0.0978633	0.680333		1.2213		5.15996	2.44261
	1.04667		0.64527	0.08321		1.87898		3.47127	3.10279
	0.362147		0.760403	0.91845		0.845445		10.226	16.1719
	0.635327		0.772963	0.639513		1.59716		4.01889	3.09604
	0.61073		1.1775	0.113563		1.31519		12.6653	3.36216
	0.140777		0.472047	0.915833		0.657673		3.47127	1.97019
	0.0481467		0.691323	0.785		1.50547		3.47127	1.6956
	1.16075		0.697603	1.26228		7.51182		4.128	3.8622
	0.41134		0.274227	0.383603		3.10499		1.03196	1.0362
	0.0497167		1.06655	0.37366		5.36328		4.98444	1.413
	0.858267		0.71121			3.8578		4.98444
	0.2826		0.105713			3.19919		2.06895
	1.07231		0.447973			15.0392		11.7555
	0.452683		0.24492			4.23413		3.38555
	0.478327		0.75988			4.98695		4.23194
	1.35072		0.123507			7.52736		1.22256
	0.138683		0.938337			1.77222		14.671
	1.03149		0.4396			6.30418		1.9749
	0.946187		0.468383			8.84475		3.19746
	0.768777		0.319757			4.42238		2.06895
	0.146533		0.31871			2.63462		2.6332
	0.32185		0.5652			2.25829		5.07848
	1.1236		0.377847			6.86875		1.22256
	1.25862		0.872397			8.37422		1.41064
	0.673007		1.256			5.08099		2.25703
	0.10833					1.69372
	0.16014					4.23413
	0.49141					8.92325
	0.1256					2.0545
	0.0413433					0.940901
	0.04082					1.12914
	0.03611					4.23413
	0.29359					2.16409
	1.32351					4.04605
	0.404537					1.59952
	0.903797					1.78776
	0.76145					1.50547
	0.856173					1.69372
	0.356913					1.41143
	0.930487					1.50547
	1.16285	0.915833	0.112517	0.143917		3.76329	1.9782	7.90354	1.31456
	0.331793	0.231837	0.915833	0.775057		3.29292	2.9202	2.63446	15.0235
	0.41291	0.56677	0.889143	1.41195		4.23366	2.4448	16.4658	39.515
	1.21675	0.633757	0.937813	0.148103		18.6284	4.32551	4.04589	1.59622
	0.734237	0.0680333	0.523333	0.45687		10.1609	4.13177	3.85765	4.507
	1.33293	0.178457	0.422853	0.250153		12.7011	6.85509	3.95185	5.16436
	0.66411	1.04667	0.545313	1.4041		3.10467	2.81721	2.35233	17.6371
	0.811167	0.08635	0.05495	0.78971		8.74961	2.15985	2.07004	7.79348
	0.15229	0.05966	0.304057	0.09734		5.36265	1.50249	2.35233	3.09855
	0.539557	0.17427	0.834193	0.329177		3.10467	1.22083	14.3958	3.66202
	1.38893	0.18055	0.106237	0.628		6.49164	1.87803	3.66956	6.1971
	0.850417	0.11461	0.697603	0.386743		8.56152	0.657359	4.13993	1.59622
	0.523333	0.12717	0.363193	0.0628		2.25797	0.845131	3.19903	1.0329
	0.807503	0.268993	0.49141	0.804887		5.08052	1.78415	8.65635	1.87788
	0.188923	0.396687	0.152813	1.37375		6.11531	2.34511	1.31723	1.97176
	0.156477	0.139207	0.27632	1.04667		5.92722	2.34511	3.57552	1.87788
	0.14444	1.04667	0.833147	0.418667		4.51595	4.5026	10.3344	1.12679
	0.157	0.0779767	0.11147	0.713827		12.9834	6.47248	0.940901	1.40845
	0.53851	0.03611	0.255387	0.33284		3.29292	0.37523	1.97585	1.31456
	0.689753	0.0790233	0.327083	1.00846		2.72835	4.03349	1.8818	9.95035
	0.750983	1.22094	0.0711733	0.104667		9.31418	3.28318	0.752658	2.15906
	0.734237	1.24815	0.04867	0.124553		10.1609	2.90795	2.54042	0.938703
	0.489317	0.94828	0.926823	1.91906		5.45685	2.72034	5.83365	2.06518
	0.85565	0.300917	0.110423	0.942		14.7709	15.759	1.50547	1.68963
	0.892283	0.226603	0.523333	1.04667		7.05621	16.4156	2.63446	3.75623
	0.825297	0.40977	1.04667	1.49778		3.85733	1.68853	2.07004	7.79427
	0.765637	1.00846	0.30144	0.169037		5.64494	7.46284	1.78776	5.52514
	0.991717	0.209333	0.697603	0.398257		3.38696	1.31472	1.8818	10.5022
	0.679287	1.26228	0.30772	0.0539033		5.73898	7.70038	0.940901	3.944
	1.13616		1.15133	1.22094		15.5235		2.07004	3.2868
	0.151767		0.389883	0.17427		4.79823		6.86294	0.939017
	0.261667		0.645793	0.697603		7.24429		5.45277	2.25373
	0.46943		0.823727	1.15133		3.29292		9.02515	2.06596
	0.382033		0.828437	0.37052		10.4432		8.63359	1.59638
	0.305627		0.0528567	0.261667		16.3704		1.69215	1.0329
	1.13406		0.281553	0.457917		9.78455		7.333	2.62692
	0.99852		0.08007	0.574097		11.6662		1.03416	34.8061
	1.11627		0.758833	0.628		3.01063		2.7263	5.06608
	0.896993		0.657307	0.747843		3.38696		5.0868	10.3199
	1.15866		0.129787	1.62233		5.83318		4.71	2.90827
	1.18326		0.813783	0.0921067		14.6768		8.9333	0.844346
	0.13345		0.17427	0.896993		4.89228		3.6738	3.37738
	0.25591		0.55578	0.947233		6.39759		4.8042	9.85081
	0.33912			0.192063		4.32786			4.128
	0.198343		1.25024	0.132927		2.35202		4.0506	20.2645
	1.09638		1.05713	0.44274		4.13962		9.7026	6.19192
	1.01893		0.316093	0.56677		3.481		3.1871	2.43931
	0.721677		0.108853	0.115133		3.76329		2.9202	0.844346
	1.41614		0.956653	1.62809		4.32786		14.9778	2.62692
	1.2314		0.915833	0.380463		3.76329		5.9346	1.50108
	1.07754		0.126647	0.37052		6.58584		0.7536	1.59496
	1.01422		0.0837333	1.41823		2.91659		5.5578	7.88061
	0.893853		1.20785	1.44911		7.71482		2.826	3.37738
	0.423377		0.963457	0.90118		11.5722		15.4331	2.90827
	1.22565		0.826343	0.280507		17.4052		2.826	8.44346
	0.523333		0.54165	1.13406		4.13962		6.9708	2.43931
	0.56991		0.0837333	0.186307		4.60999		6.4056	1.50108
	0.747843		0.0873967	0.636897		5.64494		0.5652	2.62692
	0.124553		0.0983867	0.148627		13.8301		1.1304	1.97019
	1.1393		0.16642			12.7011		2.6376
	0.75674		0.16956			10.0668		1.0362
	0.378893		1.37375			10.6313		1.9782
	0.380463		1.63542			6.02126		2.355
	0.10676		0.889667			2.82255		1.6014
	0.1256		0.644223			7.24429		1.5072
	0.10833		0.06908			3.38696		0.6594
	0.101527					1.22303
	0.21352					4.60999
	0.697603					3.76329
	0.98125					2.82255
	0.43175					3.10467
	0.10519					2.54026
	0.115133					1.22303
	0.428087					2.54026
	1.01422					2.91659
	0.103097					3.38696
	0.828437					1.7876
	1.57					1.97569
	0.95927					2.06989
	1.099					1.97569
	0.55735					3.10467
	0.896993					2.25797
	0.35796					1.22303
	0.492457					1.50532
	0.161187					1.88165
	0.498213					1.88165
	0.682427					2.82255
	0.719583					2.06989
	0.7065					2.54026
	0.17113					1.50532
	0.910077					3.76329
	0.441693					2.54026
	0.743657					2.54026

## Sheet: Figure 4A
	% Lis1 depleted								% Lis1 depleted					% Lis1 depleted
[FL-Ndel1] nM	replicate 1	replicate 2	replicate 3	replicate 4	replicate 5	replicate 6		[NT-Ndel1] nM	replicate 1	replicate 2	replicate 3		[FL-Ndel1-phosphomimic] nM	replicate 1	replicate 2	replicate 3	replicate 4
0	0	0	0	0	0	0		0	0	0	0		0	0	0	0	0
0.5	9.46584	7.72471	10.9202	3.81922	9.68227	7.79255		0.5	6.68773	18.8151	10.579		0.5	2.33381	2.85534	1.54604	5.34439
1.5	17.9175	22.9073	19.4012	9.14786	17.7599	13.8397		1.5	20.3589	25.4847	23.3451		1.5	6.1498	19.399	17.0667	9.40897
3	32.0354	30.2583	32.7185	18.9677	27.9842	24.7953		3	40.613	45.6746	43.6614		3	17.757	30.9932	38.3161	21.1528
6	49.5215	48.3175	47.2783	32.8462	42.6782	38.2866		6	66.6393	69.6133	67.9201		6	41.0063	51.1927	60.0224	41.5262
15	75.3974	76.9225	76.04	62.2404	69.1834	65.4697		15	87.1814	88.3489	87.7973		15	69.0123	79.6395	85.2243	69.4908
30	87.1408	85.4166	85.9876	80.97	86.5105	80.8642		30	94.6192	93.958	94.1425		30	81.8521	88.085	92.1153	83.9177
60	92.5883	92.4226	92.3311	90.5033	92.8137	92.9118		60	96.1801	96.5759	96.8739		60	92.8681	95.4756	95.8324	90.1702

## Sheet: Figure 4C-E
	replicate 1; replicate 2; replicate 3
	Velocity					Run Length					Normalized Landing Rate
	DDB	50 nM PM Ndel1	50 nM Lis1	50 nM Lis1, 50 nM PM		DDB	50 nM PM Ndel1	50 nM Lis1	50 nM Lis1, 50 nM PM		DDB	50 nM PM Ndel1	50 nM Lis1	50 nM Lis1, 50 nM PM
	0.429657	0.435937	0.8321	1.18692		7.32641	1.8818	3.75481	8.72496		1.36739	0.172208	4.29433	0.585596
	0.545313	0.76302	0.813783	0.974447		11.647	3.29323	6.00776	5.06608		0.858302	0.166137	4.12469	0.653379
	0.727957	0.906413	0.785	0.88548		3.00576	9.12672	6.47703	12.3838		1.05785	0.168295	4.07742	0.379742
	0.432273	0.24178	1.03201	0.989623		1.78462	2.25813	6.66481	8.16212		0.661157	0.103808	4.24836	0.605653
	0.853033	0.223463	0.48827	0.846753		4.13287	4.70451	2.62834	5.15996		1.0553	0.122673	3.75251	0.42124
	0.33284	0.440647	0.898563	0.4396		1.97255	1.50547	9.66869	2.04869
	0.32185	0.0785	0.9577	0.550547		18.8794	3.85765	15.1131	1.57958		1.00883	0.180181	5.66754	0.422226
	0.61073	0.55264	1.31828	0.800177		8.54739	1.78776	6.38315	10.0384		0.80309	0.593834	5.40041	0.484146
	0.19625	0.693417	1.69455	0.96241		3.09965	17.5325	6.38315	10.6952		1.25822	0.257535	6.53056	0.342782
	0.820587	0.201483	0.523333	0.2512		6.48096	4.41044	2.62834	9.00646		0.893612	0.254208	3.91021	0.624626
	0.724817	0.0915833	0.738947	0.176363		1.69073	3.75356	2.25295	2.90827		1.03625	0.226679	6.10243	0.654913
	0.856173	0.15229	0.523333	0.754647		1.69073	7.3195	1.68963	5.81669
	0.962933	0.140253	0.853033	0.95456		4.32064	1.40766	14.0805	2.90827		0.950416	0.594793	2.87701	0.815439
	0.7222	0.677193	0.953513	0.0743133		12.9621	2.06439	7.6974	1.40719		1.15043	0.564849	3.19532	0.80089
	1.06394	0.239687	0.177933	0.872397		5.72956	4.22283	3.28554	2.34542		0.954962	0.38146	1.99047	0.824976
	1.15133	0.603927	0.462103	0.983867		2.06643	1.40782	4.97517	8.81885		1.0536	0.74053	2.73336	1.00935
	0.30144	0.31871	0.677193	0.286263		1.78462	3.94211	2.06518	4.87846		0.8906	0.478612	2.52924	1.09357
	0.844137	0.31871	0.995903	0.697603		4.69634	1.31409	5.53833	2.62692
	0.33755	0.330747	1.13877	0.6594		1.87851	6.28848	3.47315	30.8505
	0.593983	0.27161	0.88548	1.1707		5.54179	2.53414	2.06518	10.4922
	0.902227	0.417097	0.994333	1.0608		28.1784	4.78677	1.78352	5.89519
	0.53694	1.22094	0.947233	0.76459		3.66312	1.31409	10.7013	21.9379
	0.435937	0.628	0.663587	0.244397		1.40892	2.8158	6.66481	5.91042
	1.13406	1.27118	0.30301	0.06123		1.22099	1.59559	2.06518	4.128
	1.15133	2.355	0.677193	0.0601833		2.06643	1.68948	2.06518	3.18977
	1.04667	0.80698	0.293067	0.35796		1.5028	6.94489	5.25683	1.21958
	1.16965	0.40349	0.966073	0.19468		3.56924	2.53398	6.75869	1.50108
	0.862977	0.856173	1.07022	0.21823		5.72956	1.68932	12.6726	1.01673
	0.800177	0.375753	1.1215	0.31871		2.44213	23.9489	8.44833	1.31346
	0.846753	0.118273	1.25024	0.921067		15.4981	1.78446	8.07294	1.48569
	0.837333	0.508157	1.43917	0.319757		1.5028	3.19322	3.09777	1.03196
	0.376277	1.46533	0.396163	1.06184		2.16032	2.62975	2.62834	6.67831
	0.789187	1.18169	1.21047	1.14191		8.35962	18.8774	3.47315	2.2575
	0.689753	0.388313	0.856173	1.1775		5.44774	4.60198	3.37927	2.53963
	0.585087	1.256	0.96398	0.234977		1.78462	3.38099	3.28554	9.9706
	0.837333	0.66097	0.851987	1.09429		1.5028	2.25405	13.1418	8.65368
	0.361623	0.837333	0.844137	0.537987		4.41453	1.50265	4.69351	10.2527
	0.46943	0.930487	0.647887	0.349063		5.72956	1.50265	2.44056	1.88117
	0.523333	2.15875	1.33764	0.830007		1.97255	3.09934	2.15906	4.32676
	0.1727	0.460533	0.349063	0.308243		3.09965	2.06691	2.44056	8.37155
	0.296207	0.49141	1.19006	0.181073		5.63567	2.91251	15.5826	8.55964
	0.354297	0.635327	1.06917	0.697603		5.91749	1.59716	4.41186	2.63368
	0.96555	0.644223	0.22294	1.0901		12.3046	1.50327	4.03647	7.05464
	0.2983	0.438553	1.67467	0.250153		4.60245	2.91251	3.00388	2.06942
	0.349063	1.08592	0.737377	0.433843		2.81784	7.79803	2.90999	6.39618
	0.359007	0.0418667	0.47571	0.859837		3.28742	2.44276	1.87741	2.16346
	0.0622767	0.61073	1.19791	0.548453		6.575	2.63069	9.66869	2.06942
	0.247537	0.0523333	1.14558	0.596077		4.97816	2.81862	7.60351	3.85655
	0.56677	0.889667	0.465243	0.95456		2.44213	1.59716	1.50186	6.00431
	1.6574	0.68452	0.465243	1.00323		1.78462	1.59716	3.75481	2.16346
	0.413957	0.285217	0.297777	0.380463		3.19354	1.12742	3.09777	1.505
	0.523333	1.22094	0.673007	0.785		1.22099	2.63069	3.37927	2.2575
	0.0507633	0.828437	0.801223	0.207763		3.19354	1.78666	4.59963	7.43081
	0.320803	0.747843	1.04667	1.0116		1.78462	2.82113	4.50574	2.72772
	0.3297	1.884	1.26071	1.11208		1.59685	1.69262	4.97517	1.59905
	0.29359	0.965027	0.503447	0.814307		2.16032	5.54822	4.7874	1.31378
	0.165373	0.884433	0.95927	0.253817		2.34825	13.8234	2.06518	6.09961
	0.498213	0.0334933	1.1147	0.239687		1.87851	6.01828	4.59963	8.164
	0.689753	0.666203	0.28103	0.17427		2.72395	1.31645	3.37927	1.126
	0.558397	0.988577	0.6908	0.91688		4.50559	1.59857	3.09777	9.3685
	0.592937		1.83167	1.04667		10.419		2.62834	3.94117
	0.432273		0.38936	0.896993		3.56688		2.72222	10.1347
	1.00323		0.39878	0.220323		4.31781		10.2318	23.2567
	0.845183		0.32499	0.53694		5.91341		10.138	14.6388
	0.946187		1.22094	0.460533		8.82324		2.62834	1.48616
	0.176363		0.983867	0.769823		3.19134		4.41186	2.34605
	0.686613		0.71592	0.546883		3.94227		11.1706	13.1374
	0.181073		0.922113	0.60916		6.00729		3.47315	7.3195
	1.06237		0.471	0.13345		12.5779		1.68963	1.126
	0.999043		1.14505	0.12403		3.94227		3.28554	0.563002
	0.261667		1.0205	0.176363		7.13377		3.66093	1.97066
	1.04667		1.2335			1.87725		3.09777
	0.281553		0.154383			4.59931		1.22036
	0.04553		1.17227			2.62818		5.25683
	0.102573		1.24815			2.06502		2.90999
	0.743657		0.41134			2.53429		4.13036
	1.20053		0.886527			7.32138		19.7128
	0.29202		1.24815			1.31409		2.90999
	1.00951		1.35439			2.53429		4.13036
	0.822157		0.906937			2.06502		7.32185
	0.297253		0.61073			3.94227		1.97129
	0.14287		0.398257			1.97114		6.57092
	0.407153		1.54226			1.97114		5.25683
	0.758833		1.09324			2.72207		8.82387
	0.523333		1.37951			1.68963		5.44445
	1.39573		0.864023			3.00372		9.76257
	0.654167		0.317663			2.81595		1.59575
	0.723247		0.77244			8.82324		5.81999
	0.27318		0.691847			1.12632		1.86202
			1.13877					3.47315
			1.05923					7.79128
			1.10894					16.709
			0.966073					2.25295
			1.02678					9.76257
			0.30301					2.06518
			0.840997					4.22424
			0.869257					9.66869
			0.97183					2.44056
			0.785					2.53445
			0.09891					2.34684
			0.965027					5.53833
			0.82425					5.91388
			0.798083					5.7261
			0.508157					3.09777
			1.1775					2.53445
			0.349063					1.68963
			0.31086					3.56704
			0.355867					1.59575
			0.194157					1.22036
			0.261667					2.06518
			0.719583					2.06518
			0.523333					1.68963
			0.14758					2.72222
			0.694987					15.5826
			1.66525					3.28554
			0.785					3.09777
			0.154383					2.15906
			0.314					1.68963
			0.896993					3.37927
			0.20724					1.78352
			0.181597					2.34684
			0.0858267					4.31797
			0.212473					2.44056
			1.19634					4.50574
			0.38936					3.00388
			1.36067					2.44056
			1.14191					2.25295
	1.33555	0.10205	1.42242	0.242827		16.0446	3.09667	9.94516	3.00153
	0.523333	0.523333	0.693417	1.51767		3.09635	1.78289	8.3502	2.72018
	0.773487	0.362147	1.44911	0.76145		28.1485	3.37817	3.3777	1.50076
	0.572527	1.09377	1.40463	0.831053		3.28397	19.6124	4.78489	2.53257
	1.04667	0.632187	0.96398	0.612823		3.56547	20.2246	3.28381	3.84572
	0.96712	0.785	0.88548	0.832623		17.1706	2.25766	2.06408	16.4145
	0.840997	0.328653	0.831577	0.649457		4.2222	5.26782	10.8834	15.3675
	0.36424	0.107283	0.368427	0.12874		1.50123	14.2983	1.78258	5.25259
	1.15133	0.850417	1.39573	0.21352		5.16059	1.22287	2.25169	15.1799
	1.04667	0.49769	1.20576	0.975493		2.43947	7.2432	4.97266	3.84572
	0.0491933	0.05966	1.29316	0.130833		2.15812	3.19825	3.94054	2.34495
	0.127693	0.46943	0.899087	0.267947		4.12847	19.7542	6.28612	2.06361
	0.750983	0.05966	0.98753	0.673007		3.09635	2.72803	25.1445	1.68838
	0.45216	0.90118	0.352727	1.77933		1.78273	2.91612	2.90858	1.59449
	0.729003	0.373137	0.204623	1.57		7.97544	1.6777	4.03443	2.25201
	0.84309	0.30929	0.38465	0.209857		2.72097	1.22287	10.1329	5.72359
	0.915833	0.126123	1.4287	0.888097		4.59759	11.6565	8.7102	35.1865
	0.101527	0.130833	0.70807	0.855127		0.563002	0.939959	6.47374	12.5733
	0.872397	0.697603	1.13668	0.78814		3.28397	1.50406	11.8216	12.2918
	0.47257	1.2335	1.30833	0.875013		2.62724	3.10216	2.8147	9.1016
	1.04667	0.876583	1.44492	1.22512		2.43947	17.9547	11.9155	9.66461
	0.292543	0.12717	0.877107	0.466813		1.78273	2.44402	5.34789	3.09635
	0.399827	0.828437	0.58247	0.0853033		6.38032	1.78603	7.41197	15.1067
	0.0905367	0.0900133	0.820587	1.11208		1.78273	2.44166	6.47374	1.59512
	0.216137	0.67667	1.24658	0.785		2.43947	43.1042	7.59959	1.97051
	0.0434367	1.04667	0.60916	0.689753		2.34574	3.00514	12.0092	2.72112
	0.380463	0.604973	0.52752	2.54183		1.50123	6.94929	12.1031	3.19024
	0.903797	0.817447	0.968167	0.889667		1.78273	2.34778	3.47143	1.59512
	0.22451	0.0732667	0.710163	0.628		1.40735	4.60151	5.34789	2.81485
	0.363717	0.06437	0.795467	0.378893		5.36328	1.31472	3.56531	1.97051
	0.398257	0.0716967	0.785	0.574097		3.29323	2.44166	1.40735	10.6028
	0.35796	0.0779767	0.372613	0.214043		2.44637	1.97208	6.94285	1.68901
	1.13406	0.233407	0.95456	0.923683		6.11594	3.09902	5.81701	8.44472
	0.96398	0.552117	0.50083	0.62486		3.29323	19.7209	6.28612	3.47174
	0.925777	0.143393	0.761973	0.17113		4.32818	15.7766	7.78736	3.28413
	0.697603	0.3454	0.133973	0.460533		7.90369	3.09902	3.94054	2.06424
	0.124553	0.957177	0.98125	0.110423		0.940901	7.04318	1.40735	1.50123
	0.443787	0.942	1.30833	0.896993		3.66956	1.6901	4.22204	2.25201
	1.74427	1.06865	1.21675	0.732667		2.8227	4.60088	8.72559	1.31362
	0.555257	0.755693	1.27432	0.182643		3.29323	2.44135	5.25401	14.5437
	1.22094	0.654167	0.249107	1.77201		1.976	1.87788	1.87646	13.9807
	1.55378	0.994333	0.483037	0.09891		17.8776	1.78399	2.25169	11.072
	0.85722	1.04667	0.923683	1.64484		7.24508	1.50233	2.8147	2.06424
	0.217183	0.718013	0.13502	0.644223		1.59952	5.54131	3.84681	4.50386
	0.785	0.872397	0.80855	1.16285		1.976	3.75685	3.18993	1.87662
	0.79756	0.11304	0.99695	0.332317		3.01095	10.4097	15.0117	4.11324
	1.4826	0.34226	0.80384	0.311907		1.59952	1.59669	9.94516	2.90874
	0.31871	0.546883	0.724817	1.39573		1.31723	10.5036	12.4784	1.50123
	0.523333	0.22294	1.43917	0.0366333		1.50547	6.48049	5.16028	2.34574
	0.809597	0.0622767	0.49926	0.391453		7.69834	3.09934	9.66382	5.62798
	0.53223	0.804887	0.634803	1.1215		11.3599	9.38311	14.4487	7.03501
	1.21047	0.859837	0.545313	0.510773		18.0255	12.9486	4.69116	4.40856
	1.08644	0.253293	0.385697	1.2492		12.8619	1.40751	1.31346	6.94113
	0.714873	0.4553	0.928917	0.52595		11.1567	3.75324	11.8216	19.4165
	0.681903	0.734237	0.680333	0.99695		4.77264	9.47683	2.43947	3.75199
	0.980203	1.1775	0.287833	1.3905		2.98881	2.53335	18.6708	8.72339
	1.71339	0.107283	1.0901	0.0968167		4.30321	4.59774	4.69116	1.87599
	0.558397	0.129263	0.58247	0.592937		4.50637	3.94086	13.8857	1.59465
	1.10842	0.983343	0.934673	0.24806		3.37974	5.81748	2.34558	3.37676
	1.04667	0.61073	2.355	0.864547		2.81642	9.85222	1.68885	35.6439
	0.4396	1.71287	1.34549	0.727433		1.97161	3.37785	3.3777	5.34664
	0.450067	0.07065	0.821633	1.08539		3.47363	3.84713	12.6661	5.25275
	0.229743	0.564153	0.781337	0.80227		1.68995	5.16075	21.0163	2.15734
	0.19625	0.0994333	0.957177	0.798607		1.68995	2.43962	12.0092	2.72018
	0.61544	0.27004	1.20053	2.00594		1.87772	8.91383	3.65904	2.15734
	0.119843	0.337027	0.73476			4.88192	38.4705	14.3548
	0.181073	0.278937	0.915833			1.68995	2.25201	1.97035
	1.23454	0.735807	0.127693			7.30741	4.22236	1.03212
	0.0853033	0.418667	1.03149			2.81642	1.126	6.28612
	0.258003	0.523333	0.244397			3.47363	2.15812	1.97035
	0.82425	1.33764	0.59817			5.91466	2.15812	9.75755
	1.02992	0.95142	0.892283			6.65036	1.87662	16.7943
	0.829483		0.790757			7.88611		6.38001
	0.28731		0.369473			11.6414		2.25169
	1.28688		1.04667			15.2091		9.38232
	1.22565		1.357			6.57186		6.56762
	0.876583		1.37166			6.29021		23.3619
	0.848323		0.999043			15.9601		1.97035
	0.54322		1.0744			5.44523		3.65904
	1.04667		0.796513			4.88192		3.28381
	0.556303		1.20053			12.5803		7.31824
	0.11618		0.24492			8.35554		4.78489
	0.46943		1.50458			3.28585		2.15796
	1.10999		0.247013			11.5477		2.34558
	0.486177		0.261667			2.44088		2.15796
	0.601833		1.37951			2.15938		2.72081
	0.700743		0.228173			27.7893		2.25169
	0.595553		0.467337			3.09808		3.26843
	0.0465767		1.32089			4.60026		14.9178
	0.5338		0.523333			9.48217		2.25169
	1.16756		0.63742			2.72254		6.28612
	0.0465767		0.637943			8.35554		3.65904
	0.327083		0.97183			1.40829		2.43947
	0.57305		0.91217			4.3186		16.5128
	1.51191		0.713827			2.44088		1.40735
	0.223987		1.24292			2.05011		1.78258
	0.76302		0.366333			3.28585		1.97035
	1.36067		0.0748367			2.44088		0.844346
	0.130833		0.832623			0.563316		3.28381
	0.377847		0.67824			1.22052		9.85144
	0.380463		0.275273			1.50218		0.938232
	0.0261667		0.292543			3.6614		1.78258
			0.07536					2.5332
			0.245443					1.67346
			0.418667					1.12585
			0.43175					3.0962
			0.523333					3.0962
	0.759357	0.102312	0.517053	0.213729		6.95008	1.79994	7.89302	1.52047
	0.60602	0.580848	0.732667	0.35011		2.06628	6.99206	2.63101	1.79691
	0.608637	1.02484	0.523333	0.563473		10.7068	3.25373	1.87929	3.04093
	0.654167	0.465819	0.479897	0.174427		6.10479	6.6552	2.06722	1.1058
	0.189447	0.628	0.44588	1.39557		2.72364	2.49222	2.16126	3.31738
	0.2512	0.66254	1.04667	0.117279		1.1271	8.23817	1.87929	0.898448
	0.92787	0.523333	1.10057	1.0922		12.4912	4.70754	7.70509	13.2695
	0.45216	1.37375	0.499783	0.689387		12.4912	2.90759	4.30698	9.46834
	0.413433	0.130833	1.31461	1.24417		6.0109	1.66148	6.84394	8.7081
	0.09106	0.441903	1.4062	0.90207		7.13785	7.89203	4.04055	9.05367
	0.129263	0.413172	0.771917	0.700063		1.69058	1.03843	5.54398	7.11854
	1.43184	0.904529	0.657307	0.971882		3.08395	9.69197	5.07408	1.79691
	0.546883	0.190964	0.18212	0.808812		2.16016	1.86916	2.91298	1.17491
	0.76459	0.157994	0.896993	0.285635		2.33255	2.2153	4.5103	9.46834
	0.84309	0.774533	0.0544267	0.861982		2.72364	2.56146	1.22162	3.87027
	0.7536	0.418667	0.12089	1.30833		6.76215	1.10765	7.1413	1.38224
	0.186307	0.425208	0.948803	0.237384		5.44727	0.899971	2.72505	3.04093
	0.95142	0.925881	0.984913	0.251619		1.87835	1.59057	3.00686	6.9112
	0.586133	0.327083	0.68452	1.12595		8.73454	0.691554	1.59747	4.90696
	0.388837	0.212316	1.57	0.077087		2.44198	2.63722	4.5103	2.62625
	0.6437	0.523333	0.242303	0.425208		11.5521	1.38309	3.57065	0.898448
	0.968167	0.3925	0.484083	0.807765		3.47504	1.65971	9.20852	4.90696
	0.17584	0.978424	0.68452	0.306778		4.60214	2.97366	1.59747	1.17491
	0.705453	0.724607	0.673007	0.223045		2.91156	1.24479	1.69136	1.79691
	0.99695	0.126176	0.572003	0.249211		3.75685	2.56806	8.83266	0.691114
	1.0901	1.04667	0.386743	1.43917		2.34794	2.07465	8.26888	1.52047
	0.363717	0.135962	0.738947	0.132246		3.85074	2.2821	2.25515	1.58958
	0.654167	0.658144	0.727957	0.075988		2.81752	4.43525	3.00686	0.622003
	0.259573	0.466761	0.21509	1.12145		2.05073	2.2821	4.13444	1.03669
	0.110423	0.143917	0.61073	0.433111		1.87835	0.760696	1.3155	1.65869
	0.460533	0.586133	0.462103	0.243245		2.06628	1.93633	4.9802	2.28069
	0.539033	0.661075	0.581423	0.333049		9.7676	1.65971	2.81894	0.96756
	0.942	0.301911	0.477803	0.16239		3.38115	1.03731	1.97333	0.622003
	0.23236	0.137427	0.0429133	0.398728		1.1271	3.60364	1.40955	1.1058
	0.193633	0.0936767	0.579853	0.494236		1.87835	2.84134	3.85262	1.17491
	0.205147	0.160192	0.785	0.999096		1.87835	1.03951	2.53712	2.90269
	0.61858	0.647939	0.523333	0.55018		1.22099	1.80183	2.06722	2.83559
	1.04667	0.413172	0.321327	0.67285		1.50265	2.07903	2.53712	8.09181
	0.143917	1.83167	1.15133	0.559862		2.81752	4.36595	2.06722	3.1814
	0.597647	0.0891237	0.298823	1.2964		24.1373	2.14833	2.25515	6.51044
	0.682427	0.721729	0.15857	1.30833		2.81752	3.05844	1.87929	1.38322
	0.314	0.0654167	0.987007	0.89715		3.66281	1.24741	6.20166	12.4489
	0.176363	0.198396	1.11208	0.628		2.72364	3.11854	1.59747	4.56462
	0.689753	0.828594	0.667773	0.13413		2.72364	1.31671	3.47676	6.98524
	0.0873967	0.137427	1.02416	0.899505		1.69058	3.60364	29.5991	3.80384
	0.407153	0.0936767	0.688707	0.523333		12.4912	2.84134	2.34919	1.59069
	1.06655	0.160192	1.30833	0.225661		4.2109	1.03951	3.28884	3.25056
	0.115657	0.647939	0.858267	1.11297		1.97223	1.80183	3.85262	11.7667
	0.66882	0.413172	0.377847	0.448549		2.16016	2.07903	1.22162	2.48978
	1.14191	1.83167	0.746273	0.908925		2.25405	4.36595	7.23534	2.28231
	0.24806	0.0891237	0.16799	0.174427		16.436	2.14833	8.26888	1.2449
	0.72063	0.721729	0.406107	0.807608		6.85619	3.05844	3.57065	6.51044
	0.109377	0.0654167	0.340167	0.271139		4.03851	1.24741	3.66469	5.94782
	0.05181	0.198396	0.80227	0.243141		1.40876	3.11854	2.16126	8.16097
	0.732667	0.828594	0.73476	0.407049		2.62975	1.31671	6.20166	0.96825
	0.107807	0.459853	0.421807	0.443263		1.87835	1.93851	2.72505	10.7199
	0.111993	0.15925	0.311907	0.577446		0.845288	2.90777	2.63101	4.42629
	0.305103	0.105033	0.559443	0.765951		1.31488	4.77705	2.91298	17.7145
	0.338073	0.410555	0.788663	0.187301		5.82297	1.73082	9.77231	2.35147
	0.126647	0.192796	0.428087	1.10481		2.72364	1.24619	2.53712	1.31406
	0.07693	0.0526473	0.367903	0.490625		3.00545	1.17695	2.44308	1.03741
	0.570957	0.752292	0.487223	0.747634		2.25405	1.59236	2.53712	1.38322
	0.27004	0.727224	0.16956	1.413		1.50265	7.40789	1.03369	1.86734
	0.0601833	0.639618	0.592413	0.666046		1.78446	3.8078	4.04055	1.9365
	0.713827	0.0829483	0.110423			2.81752	0.900018	4.9802
		0.138003	0.713827				1.66158	4.22848
		0.603822	0.988577				1.03849	1.59747
		0.143289	1.13406				0.623102	1.22162
			0.999043					3.94651
			0.847277					6.38959
			0.820587					5.44994
			0.2826					3.19479
			0.26533					3.28884
			0.75203					2.16126
			0.203053					1.7854
			0.688707					2.34919
			1.36642					4.41641
			0.388313					2.16126
			0.264283					4.41641
			0.822157					2.06722
			0.864547					3.57065
			0.297253					11.3698
			1.27903					4.13444
			0.710687					17.1017
			0.261667					1.7854
			0.785					1.69136
			0.86193					6.65602
			0.505017					5.62248
			0.934673					11.7456
			0.72534					9.11463
			0.666203					2.63101
			1.18954					4.69822
			0.501353					2.16126
			0.523333					1.40955
			0.37837					3.19479
			0.80698					3.47676
			1.04667					7.32923
			0.47728					4.88615
			0.22765					5.07408
			0.896993					2.25515
			0.465243					1.50343
			0.999043					1.97333
			0.191017					2.16126
			0.82425					5.91984
			0.25591					2.16126
			0.261667					3.66469
			0.716967					3.47676
			0.523333					1.40955
			0.988577					1.59747
			0.07693					2.44308
			0.11618					1.12757
			0.71592					2.44308
			0.523333					1.40955
			0.847277					3.19479
			0.236023					3.47676
			0.61073					1.97333
			0.741563					1.59747

## Sheet: Figure 4G
	% dynein HC depleted
	NT-Ndel1; no lis1	NT-Ndle1 + Lis1	FL-Ndel1; no Lis1	FL-Ndel1 + Lis1	FL-Ndel1-phosphomimic; no Lis1	FL-Ndel1-phosphomimic + Lis1
replicate 1	12.944	14.4728	23.901	15.5839	58.3799	67.6371
replicate 2	16.903	17.8512	22.2432	21.4281	60.7502	68.5026
replicate 3	19.0636	12.9328	31.2725	29.8875	43.1989	38.035

[truncated: 3 more sheets: Figure 4I, Figure S1I, Figure S4G]
